# Supplementary material for: Maize (Zea mays L.) Nucleoskeletal Proteins Regulate Nuclear Envelope Remodeling and Function in Stomatal Complex Development and Pollen Viability
Source: Front Plant Sci. 2021 Feb 17;12:645218. doi: 10.3389/fpls.2021.645218 (PMC7925898; doi:10.3389/fpls.2021.645218)
Supplement: Supplementary Table 1 — Values for apFRET efficiency with Internal controls and multiple comparisons of all treatments. (A) All apFRET efficiency% values for data presented in Figure 3C including internal control values. (B) Tukey multiple comparison one way Anova dataset from all apFRET data presented, including that presented in Figure 3C. [file Table_1.XLSX]

## Sheet: Sheet1
Table S1: Values for apFRET efficiency with Internal controls and multiple comparisons of all treatments.
A)	NCH1 & CNX	NCH1 & CNX IC	NCH1 & KAKU41	NCH1 & KAKU41 IC	NCH2 & CNX	NCH2 & CNX IC	NCH2 & KAKU41	NCH2 & KAKU41 IC	CNX & KAKU41	CNX & KAKU41 IC	mCherry -GFP -HDEL	mCherry -GFP -HDEL IC
Number of values	30	30	30	30	30	30	33	33	30	30	30	30
Mean FRET Efficiency (%)	1.4	-0.67	10	-0.94	3.3	-0.86	11	-0.76	6.6	-2.1	19	-0.9
Std. Deviation	3.7	0.53	2.4	0.3	2.7	0.4	3	0.35	4.6	0.63	6.8	1.3
Std. Error of Mean	0.67	0.097	0.43	0.055	0.5	0.074	0.53	0.061	0.84	0.11	1.2	0.23
B)
Tukey's multiple comparisons test	Mean Diff.	95.00% CI of diff.	Below threshold?	Summary	Adjusted P Value		* Note IC = Internal FRET efficiency control
NCH1 & CNX vs. NCH1 & CNX IC	2.073	-0.4343 to 4.580	No	ns	0.2208
NCH1 & CNX vs. NCH1 & KAKU41	-8.939	-11.45 to -6.432	Yes	****	<0.0001
NCH1 & CNX vs. NCH1 & KAKU41 IC	2.343	-0.1640 to 4.850	No	ns	0.0925
NCH1 & CNX vs. NCH2 & CNX	-1.874	-4.381 to 0.6331	No	ns	0.3694
NCH1 & CNX vs. NCH2 & CNX IC	2.263	-0.2439 to 4.770	No	ns	0.122
NCH1 & CNX vs. NCH2 & KAKU41	-9.607	-12.06 to -7.158	Yes	****	<0.0001
NCH1 & CNX vs. NCH2 & KAKU41 IC	2.163	-0.2862 to 4.612	No	ns	0.1434
NCH1 & CNX vs. CNX & KAKU41	-5.199	-7.706 to -2.692	Yes	****	<0.0001
NCH1 & CNX vs. CNX & KAKU41 IC	3.473	0.9662 to 5.980	Yes	***	0.0004
NCH1 & CNX vs. mCherry -GFP -HDEL	-17.14	-19.65 to -14.64	Yes	****	<0.0001
NCH1 & CNX vs. mCherry -GFP -HDEL IC	2.303	-0.2041 to 4.810	No	ns	0.1065
NCH1 & CNX IC vs. NCH1 & KAKU41	-11.01	-13.52 to -8.505	Yes	****	<0.0001
NCH1 & CNX IC vs. NCH1 & KAKU41 IC	0.2703	-2.237 to 2.777	No	ns	>0.9999
NCH1 & CNX IC vs. NCH2 & CNX	-3.946	-6.453 to -1.440	Yes	****	<0.0001
NCH1 & CNX IC vs. NCH2 & CNX IC	0.1905	-2.316 to 2.697	No	ns	>0.9999
NCH1 & CNX IC vs. NCH2 & KAKU41	-11.68	-14.13 to -9.230	Yes	****	<0.0001
NCH1 & CNX IC vs. NCH2 & KAKU41 IC	0.09053	-2.359 to 2.540	No	ns	>0.9999
NCH1 & CNX IC vs. CNX & KAKU41	-7.272	-9.779 to -4.765	Yes	****	<0.0001
NCH1 & CNX IC vs. CNX & KAKU41 IC	1.401	-1.106 to 3.907	No	ns	0.7958
NCH1 & CNX IC vs. mCherry -GFP -HDEL	-19.22	-21.72 to -16.71	Yes	****	<0.0001
NCH1 & CNX IC vs. mCherry -GFP -HDEL IC	0.2303	-2.277 to 2.737	No	ns	>0.9999
NCH1 & KAKU41 vs. NCH1 & KAKU41 IC	11.28	8.775 to 13.79	Yes	****	<0.0001
NCH1 & KAKU41 vs. NCH2 & CNX	7.065	4.558 to 9.572	Yes	****	<0.0001
NCH1 & KAKU41 vs. NCH2 & CNX IC	11.2	8.695 to 13.71	Yes	****	<0.0001
NCH1 & KAKU41 vs. NCH2 & KAKU41	-0.6675	-3.117 to 1.782	No	ns	0.9991
NCH1 & KAKU41 vs. NCH2 & KAKU41 IC	11.1	8.653 to 13.55	Yes	****	<0.0001
NCH1 & KAKU41 vs. CNX & KAKU41	3.74	1.233 to 6.247	Yes	****	<0.0001
NCH1 & KAKU41 vs. CNX & KAKU41 IC	12.41	9.905 to 14.92	Yes	****	<0.0001
NCH1 & KAKU41 vs. mCherry -GFP -HDEL	-8.204	-10.71 to -5.698	Yes	****	<0.0001
NCH1 & KAKU41 vs. mCherry -GFP -HDEL IC	11.24	8.735 to 13.75	Yes	****	<0.0001
NCH1 & KAKU41 IC vs. NCH2 & CNX	-4.217	-6.724 to -1.710	Yes	****	<0.0001
NCH1 & KAKU41 IC vs. NCH2 & CNX IC	-0.07984	-2.587 to 2.427	No	ns	>0.9999
NCH1 & KAKU41 IC vs. NCH2 & KAKU41	-11.95	-14.40 to -9.500	Yes	****	<0.0001
NCH1 & KAKU41 IC vs. NCH2 & KAKU41 IC	-0.1798	-2.629 to 2.270	No	ns	>0.9999
NCH1 & KAKU41 IC vs. CNX & KAKU41	-7.542	-10.05 to -5.035	Yes	****	<0.0001
NCH1 & KAKU41 IC vs. CNX & KAKU41 IC	1.13	-1.377 to 3.637	No	ns	0.9444
NCH1 & KAKU41 IC vs. mCherry -GFP -HDEL	-19.49	-21.99 to -16.98	Yes	****	<0.0001
NCH1 & KAKU41 IC vs. mCherry -GFP -HDEL IC	-0.04004	-2.547 to 2.467	No	ns	>0.9999
NCH2 & CNX vs. NCH2 & CNX IC	4.137	1.630 to 6.644	Yes	****	<0.0001
NCH2 & CNX vs. NCH2 & KAKU41	-7.733	-10.18 to -5.284	Yes	****	<0.0001
NCH2 & CNX vs. NCH2 & KAKU41 IC	4.037	1.588 to 6.486	Yes	****	<0.0001
NCH2 & CNX vs. CNX & KAKU41	-3.325	-5.832 to -0.8183	Yes	**	0.001
NCH2 & CNX vs. CNX & KAKU41 IC	5.347	2.840 to 7.854	Yes	****	<0.0001
NCH2 & CNX vs. mCherry -GFP -HDEL	-15.27	-17.78 to -12.76	Yes	****	<0.0001
NCH2 & CNX vs. mCherry -GFP -HDEL IC	4.177	1.670 to 6.684	Yes	****	<0.0001
NCH2 & CNX IC vs. NCH2 & KAKU41	-11.87	-14.32 to -9.421	Yes	****	<0.0001
NCH2 & CNX IC vs. NCH2 & KAKU41 IC	-0.09992	-2.549 to 2.349	No	ns	>0.9999
NCH2 & CNX IC vs. CNX & KAKU41	-7.462	-9.969 to -4.955	Yes	****	<0.0001
NCH2 & CNX IC vs. CNX & KAKU41 IC	1.21	-1.297 to 3.717	No	ns	0.9125
NCH2 & CNX IC vs. mCherry -GFP -HDEL	-19.41	-21.91 to -16.90	Yes	****	<0.0001
NCH2 & CNX IC vs. mCherry -GFP -HDEL IC	0.0398	-2.467 to 2.547	No	ns	>0.9999
NCH2 & KAKU41 vs. NCH2 & KAKU41 IC	11.77	9.380 to 14.16	Yes	****	<0.0001
NCH2 & KAKU41 vs. CNX & KAKU41	4.408	1.958 to 6.857	Yes	****	<0.0001
NCH2 & KAKU41 vs. CNX & KAKU41 IC	13.08	10.63 to 15.53	Yes	****	<0.0001
NCH2 & KAKU41 vs. mCherry -GFP -HDEL	-7.537	-9.986 to -5.088	Yes	****	<0.0001
NCH2 & KAKU41 vs. mCherry -GFP -HDEL IC	11.91	9.460 to 14.36	Yes	****	<0.0001
NCH2 & KAKU41 IC vs. CNX & KAKU41	-7.362	-9.812 to -4.913	Yes	****	<0.0001
NCH2 & KAKU41 IC vs. CNX & KAKU41 IC	1.31	-1.139 to 3.759	No	ns	0.8385
NCH2 & KAKU41 IC vs. mCherry -GFP -HDEL	-19.31	-21.76 to -16.86	Yes	****	<0.0001
NCH2 & KAKU41 IC vs. mCherry -GFP -HDEL IC	0.1397	-2.310 to 2.589	No	ns	>0.9999
CNX & KAKU41 vs. CNX & KAKU41 IC	8.672	6.165 to 11.18	Yes	****	<0.0001
CNX & KAKU41 vs. mCherry -GFP -HDEL	-11.94	-14.45 to -9.438	Yes	****	<0.0001
CNX & KAKU41 vs. mCherry -GFP -HDEL IC	7.502	4.995 to 10.01	Yes	****	<0.0001
CNX & KAKU41 IC vs. mCherry -GFP -HDEL	-20.62	-23.12 to -18.11	Yes	****	<0.0001
CNX & KAKU41 IC vs. mCherry -GFP -HDEL IC	-1.17	-3.677 to 1.337	No	ns	0.9296
mCherry -GFP -HDEL vs. mCherry -GFP -HDEL IC	19.45	16.94 to 21.95	Yes	****	<0.0001
Supplementary Table S1 is from Mckenna, Gumber, et al., "Maize (Zea mays L.) nucleoskeletal proteins regulate nuclear envelope remodeling…", submitted 12/2020
