# Supplementary material for: Maize (Zea mays L.) Nucleoskeletal Proteins Regulate Nuclear Envelope Remodeling and Function in Stomatal Complex Development and Pollen Viability
Source: Front Plant Sci. 2021 Feb 17;12:645218. doi: 10.3389/fpls.2021.645218 (PMC7925898; doi:10.3389/fpls.2021.645218)
Supplement: Supplementary Table 2 — Differentially expressed genes between mkaku41 mutant versus wildtype plants for maize leaf and tassel. [file Table_2.XLSX]

## Sheet: Leaf_DEGs
Table S2: Differentially expressed genes between mkaku41 mutant versus wildtype plants for maize leaf and tassel.
Table S2 (Tab 1 of 2) LEAF DEGs. All 225 Differentially Expressed Genes from Leaf.
W22v2 GeneID	B73v3 GeneID	B73v4 GeneID	Phytomine description	Uniprot id	Uniprot descriptor	baseMean-LEAF	log2FoldChange (mutant/WT)	lfcSE	stat	pvalue	padj
Zm00004b022952	GRMZM2G079381	Zm00001d052165	(1 of 2) K00366 - ferredoxin-nitrite reductase (nirA)	#N/A	#N/A	7467.23	29.4247	3.90677	7.53171	5.01e-14	4.72e-11
Zm00004b029478	GRMZM2G442804	Zm00001d036738	(1 of 2) 2.1.1.163 - Demethylmenaquinone methyltransferase / Demethylmenaquinone C-methylase	B4FF45	S-adenosyl-L-methionine-dependent methyltransferase superfamily protein	828.431	13.1271	3.61827	3.628	0.000286	0.0237466
Zm00004b031378	GRMZM2G163861	Zm00001d039141	(1 of 4) PTHR24055:SF158 - MITOGEN-ACTIVATED PROTEIN KINASE 20	A0A1D6MDU6	Mitogen-activated protein kinase (EC 2.7.11.24)	801.772	13.0799	3.63809	3.59526	0.000324	0.0262798
Zm00004b032719	GRMZM2G039586	Zm00001d046354	(1 of 2) PTHR10071//PTHR10071:SF204 - TRANSCRIPTION FACTOR GATA GATA BINDING FACTOR // SUBFAMILY NOT NAMED	B4F991	GATA transcription factor 20	675.803	12.8333	3.58882	3.57592	0.000349	0.0280014
Zm00004b002158	GRMZM2G050961	Zm00001d029997	(1 of 3) PTHR10772:SF13 - CHLOROPLAST CHAPERONIN 10	B4FBN1	Chloroplast chaperonin 10	666.319	12.8129	3.61916	3.5403	0.0004	0.0313827
Zm00004b031472	GRMZM2G154664	Zm00001d044745	(1 of 1) PTHR11777:SF14 - ALANINE--TRNA LIGASE, CHLOROPLASTIC-RELATED	A0A1D6NR62	Alanine--tRNA ligase (EC 6.1.1.7) (Alanyl-tRNA synthetase) (AlaRS)	442.857	12.2235	3.6046	3.39109	0.000696	0.048846
Zm00004b038561	GRMZM2G052036	Zm00001d024241		A0A1D6IYD1	Uncharacterized protein	412.427	12.1208	1.25436	9.66297	4.33e-22	1.07e-18
Zm00004b024341	GRMZM2G119932	Zm00001d053848	(1 of 5) PF00646//PF08387 - F-box domain (F-box) // FBD (FBD)	K7U803	Protein SRG1	221.633	11.2251	1.22916	9.13229	6.71e-20	1.21e-16
Zm00004b040326	GRMZM2G148495	Zm00001d026354		K7TSM1	Uncharacterized protein	155.731	10.716	2.56856	4.17199	3.02e-05	0.00390509
Zm00004b030713	GRMZM2G150471	Zm00001d038361	(1 of 2) PTHR12822:SF5 - INTEGRAL MEMBRANE YIP1 FAMILY PROTEIN	A0A1D6M5Q9	Protein YIPF	144.117	10.6047	1.293	8.20167	2.37e-16	3.35e-13
Zm00004b036977	GRMZM2G000361	Zm00001d021708	(1 of 146) PF13812 - Pentatricopeptide repeat domain (PPR_3)	A0A1D6IE64	Pentatricopeptide repeat-containing protein chloroplastic	91.6285	9.95055	2.55206	3.89903	9.66e-05	0.0102106
Zm00004b002460	GRMZM2G018929	Zm00001d030398	(1 of 2) PTHR24015:SF364 - ATPASE EXPRESSION PROTEIN 3	A0A1D6KCE5	Pentatricopeptide repeat-containing protein MRL1 chloroplastic	73.3025	9.62872	2.01775	4.772	1.82e-06	0.000344
Zm00004b037691	GRMZM2G020401	Zm00001d022604	(1 of 1) KOG3444 - Uncharacterized conserved protein	C4J9F3	SNARE-like superfamily protein	65.4345	9.46628	1.27876	7.40271	1.33e-13	9.78e-11
Zm00004b028573	GRMZM2G133629	Zm00001d035319		A0A1D6LFF8	Uncharacterized protein	61.0798	9.36462	1.24462	7.52408	5.31e-14	4.78e-11
Zm00004b012339	GRMZM2G048904	Zm00001d014596	(1 of 3) 2.3.1.98 - Chlorogenate--glucarate O-hydroxycinnamoyltransferase	A0A1D6GUF2	Alpha-L-fucosidase 2	49.0004	9.04879	1.54417	5.85999	4.63e-09	1.44e-06
Zm00004b012010	GRMZM2G042136	Zm00001d014157	(1 of 6) K03809 - NAD(P)H dehydrogenase (quinone) (wrbA)	B6SPB2	Flavoprotein wrbA	45.299	8.93336	1.2332	7.24407	4.35e-13	2.87e-10
Zm00004b029741	GRMZM2G142443	Zm00001d037085		C4J5G0	Uncharacterized protein	43.6926	8.88173	1.25056	7.10222	1.23e-12	7.36e-10
Zm00004b030995	GRMZM2G044368	Zm00001d038709	(1 of 5) K07897 - Ras-related protein Rab-7A (RAB7A)	A0A1D6M9Y7	Ras-related protein RABG3f	854.281	8.80826	2.49237	3.5341	0.000409	0.0318518
Zm00004b006605	GRMZM2G129261	Zm00001d002654	(1 of 3) PTHR10593:SF38 - C2H2-LIKE ZINC FINGER PROTEIN-RELATED	A0A1D6E325	Naked endosperm1	793.787	8.69987	0.807188	10.778	4.37e-27	2.16e-23
Zm00004b015807	GRMZM2G380319	Zm00001d039492		A0A1D6MHP7	Myb-like transcription factor family protein	892.089	8.29051	1.78182	4.65283	3.27e-06	0.000573
Zm00004b015016	GRMZM2G090419	Zm00001d017951	(1 of 4) 3.6.1.13//3.6.1.22 - ADP-ribose diphosphatase / ADPR-PPase // NAD(+) diphosphatase / NADP pyrophosphatase	B4FG54	Nudix hydrolase 17 mitochondrial	26.4253	8.15811	1.40186	5.81947	5.9e-09	1.74e-06
Zm00004b031301	GRMZM2G141252	Zm00001d039054	(1 of 5) PTHR10093 - IRON-SULFUR CLUSTER ASSEMBLY ENZYME NIFU HOMOLOG	#N/A	#N/A	90.5161	8.08453	1.15323	7.01036	2.38e-12	1.38e-09
Zm00004b000717	GRMZM2G471253	Zm00001d028138	(1 of 3) PF04481 - Protein of unknown function (DUF561) (DUF561)	A0A1D6JSB5	Thiamine monophosphate synthase	70.5305	7.71804	1.08519	7.11214	1.14e-12	7.06e-10
Zm00004b036815	GRMZM2G069928	Zm00001d021532	(1 of 1) K01931 - protein neuralized [EC:6.3.2.19] (NEUR)	A0A1D6IBW0	RING/U-box superfamily protein	67.4821	7.66884	1.29122	5.9392	2.86e-09	9.89e-07
Zm00004b013399	GRMZM2G177404		(1 of 4) 1.1.1.35//4.2.1.17//5.1.2.3//5.3.3.8 - 3-hydroxyacyl-CoA dehydrogenase / Beta-keto-reductase // Enoyl-CoA hydratase / Unsaturated acyl-CoA hydratase // 3-hydroxybutyryl-CoA epimerase // Dodecenoyl-CoA isomerase / Dodecenoyl-CoA Delta-isomerase	#N/A	#N/A	16.2943	7.46088	1.83572	4.06429	4.82e-05	0.00584858
Zm00004b002499	GRMZM5G876022	Zm00001d030507		A0A1D6KCL1	WAT1-related protein	16.1201	7.44434	1.29029	5.76952	7.95e-09	2.3e-06
Zm00004b004054	GRMZM2G413853	Zm00001d032655	(1 of 1) PTHR14950//PTHR14950:SF31 - HELICASE-RELATED // SUBFAMILY NOT NAMED	A0A1D6KSK7	Dicer-like 102	8.91036	6.59202	1.39215	4.73514	2.19e-06	0.000409
Zm00004b034409	GRMZM2G420926	Zm00001d048336	(1 of 2) PTHR11668//PTHR11668:SF265 - SERINE/THREONINE PROTEIN PHOSPHATASE // SUBFAMILY NOT NAMED	A0A1D6PJC8	Serine/threonine-protein phosphatase (EC 3.1.3.16)	268.749	6.50184	1.6503	3.9398	8.15e-05	0.00886601
Zm00004b037350	GRMZM2G312954	Zm00001d022184	(1 of 4) K17964 - leucine-rich PPR motif-containing protein, mitochondrial (LRPPRC)	A0A1D6IK37	Putative pentatricopeptide repeat-containing protein	7.96422	6.43042	1.5959	4.02933	5.59e-05	0.00654916
Zm00004b036573	GRMZM2G052474	Zm00001d021248	(1 of 2) PTHR13943:SF32 - NC DOMAIN-CONTAINING PROTEIN-LIKE PROTEIN	B7ZZ58	NC domain-containing protein-related	7.83785	6.40413	1.67343	3.82695	0.00013	0.0127723
Zm00004b025146	GRMZM2G112686	Zm00001d008929	(1 of 1) PTHR22835//PTHR22835:SF211 - ZINC FINGER FYVE DOMAIN CONTAINING PROTEIN // SUBFAMILY NOT NAMED	A0A1D6FGP9	GDSL esterase/lipase	6.32065	6.09818	1.64375	3.70991	0.000207	0.0183149
Zm00004b004163	GRMZM2G379656	Zm00001d032784	(1 of 1) PTHR26402:SF538 - TWO-COMPONENT RESPONSE REGULATOR ARR19-RELATED	A0A1D6KTY7	Two-component response regulator ARR12	6.27783	6.08247	1.39073	4.37359	1.22e-05	0.00175244
Zm00004b036551	GRMZM2G017013	Zm00001d021221	(1 of 6) PTHR12329//PTHR12329:SF18 - BCL2-ASSOCIATED ATHANOGENE // SUBFAMILY NOT NAMED	B6TJD1	Protein binding protein	72.3287	6.00955	1.72986	3.474	0.000513	0.038143
Zm00004b018053	GRMZM2G432390	Zm00001d042397	(1 of 15) 3.6.3.43 - Peptide-transporting ATPase	A0A1D6N3I1	ABC transporter B family member 26 chloroplastic	612.986	5.99792	1.29238	4.641	3.47e-06	0.000586
Zm00004b000836	GRMZM2G344416	Zm00001d028274	(1 of 3) PTHR10177:SF202 - CYCLIN-SDS	A0A1D6JU49	Cyclin-SDS	5.65464	5.93097	1.51373	3.91811	8.92e-05	0.00954532
Zm00004b024850	GRMZM2G112968	Zm00001d008529	(1 of 7) 3.1.30.1 - Aspergillus nuclease S(1) / Single-stranded-nucleate endonuclease	A0A1D6FDT0	Endonuclease 2	178.037	5.89782	1.22969	4.79619	1.62e-06	0.000308
Zm00004b006533	GRMZM2G038851	Zm00001d002570	(1 of 7) K10577 - ubiquitin-conjugating enzyme E2 I (UBE2I, UBC9)	A0A1D6E1Y4	SUMO-conjugating enzyme SCE1	5.44744	5.87866	1.61416	3.64194	0.000271	0.0228961
Zm00004b039730	GRMZM2G038934	Zm00001d025670	(1 of 2) PTHR23344//PTHR23344:SF29 - GLYCEROPHOSPHORYL DIESTER PHOSPHODIESTERASE // SUBFAMILY NOT NAMED	A0A1D6J8H8	Glycerophosphodiester phosphodiesterase GDPDL3	5.34966	5.85601	1.47792	3.96233	7.42e-05	0.00823089
Zm00004b027306	GRMZM2G091973	Zm00001d011631	(1 of 2) PTHR10994:SF85 - RETICULON-LIKE PROTEIN B14-RELATED	B7ZYI3	Reticulon-like protein	5.3177	5.83749	1.59891	3.65093	0.000261	0.0222852
Zm00004b007542	GRMZM5G858609	Zm00001d003783		#N/A	#N/A	4.99512	5.75176	1.5394	3.73636	0.000187	0.016946
Zm00004b009893	GRMZM2G096106	Zm00001d006845	(1 of 2) K14288 - exportin-T (XPOT)	A0A1D6F180	Exportin-T (Exportin(tRNA)) (tRNA exportin)	4.7429	5.67384	1.5773	3.59719	0.000322	0.0261934
Zm00004b021274	GRMZM2G085573	Zm00001d050051	(1 of 3) PTHR23056:SF52 - CALCINEURIN B SUBUNIT (PROTEIN PHOSPHATASE 2B REGULATORY SUBUNIT)-LIKE PROTEIN	A0A1D6PZJ6	Calcineurin subunit B	4.65262	5.64878	1.44917	3.89794	9.7e-05	0.0102106
Zm00004b016770	GRMZM5G895400		(1 of 2) PF07516 - SecA Wing and Scaffold domain (SecA_SW)	#N/A	#N/A	463.231	5.52898	1.5292	3.6156	0.0003	0.0246031
Zm00004b024230	GRMZM2G000976	Zm00001d053719	(1 of 2) PTHR11062:SF63 - EXOSTOSIN FAMILY PROTEIN	A0A1D6QRU0	Exostosin-like	3.68319	5.30976	1.533	3.46363	0.000533	0.0392013
Zm00004b037809	GRMZM2G036918	Zm00001d023301	(1 of 20) K13648 - alpha-1,4-galacturonosyltransferase (GAUT)	A0A1D6IRJ1	Hexosyltransferase (EC 2.4.1.-)	12.9622	5.24928	1.29525	4.05272	5.06e-05	0.00599844
Zm00004b020694	GRMZM2G036829	Zm00001d049343	(1 of 2) PTHR13343:SF14 - GENOMIC DNA, CHROMOSOME 3, P1 CLONE: MXL8	A0A1D6PTV7	Glutamyl-tRNA reductase-binding protein chloroplastic	428.13	5.21099	0.565622	9.21286	3.18e-20	6.28e-17
Zm00004b017828	GRMZM2G170689	Zm00001d042150	(1 of 4) 3.1.2.12 - S-formylglutathione hydrolase	A0A1D6N1Q6	S-formylglutathione hydrolase	28.6708	5.05968	0.881294	5.74119	9.4e-09	2.66e-06
Zm00004b000729	GRMZM2G047513	Zm00001d028153	(1 of 1) PTHR11700:SF9 - 37S RIBOSOMAL PROTEIN S10, MITOCHONDRIAL	A0A1D6JSF1	30S ribosomal protein S10 chloroplastic	214.662	4.43378	1.1151	3.97615	7e-05	0.00796499
Zm00004b013031	GRMZM2G058252	Zm00001d015460	(1 of 2) K11098 - small nuclear ribonucleoprotein F (SNRPF, SMF)	A0A1D6H288	Putative small nuclear ribonucleoprotein F	89.9046	4.40179	1.16074	3.79221	0.000149	0.0142039
Zm00004b018106	GRMZM2G013016	Zm00001d042472	(1 of 99) PF03514 - GRAS domain family (GRAS)	A0A1D6N495	Protein SCARECROW	7.54689	4.38419	1.2613	3.47592	0.000509	0.0380142
Zm00004b021544	GRMZM2G068455	Zm00001d050409	(1 of 2) PTHR11540:SF14 - MALATE DEHYDROGENASE, CHLOROPLASTIC	B4FFV3	Malate dehydrogenase (EC 1.1.1.37)	154.546	4.27985	1.17887	3.63047	0.000283	0.0236194
Zm00004b010999	GRMZM5G854045	Zm00001d013012	(1 of 2) PTHR21561:SF12 - INO80 COMPLEX SUBUNIT B	A0A1D6GEW1	HIT zinc finger	46.8178	3.90744	1.03999	3.75718	0.000172	0.0157417
Zm00004b036912	GRMZM2G180082	Zm00001d021639	(1 of 1) 1.14.13.184 - Protopanaxadiol 6-hydroxylase / Protopanaxatriol synthase	A0A1D6ID92	Taxane 13-alpha-hydroxylase	32.4906	3.8938	0.642417	6.06117	1.35e-09	4.95e-07
Zm00004b016491	GRMZM2G121404	Zm00001d040311	(1 of 5) K12619 - 5'-3' exoribonuclease 2 (XRN2, RAT1)	A0A1D6MQ12	5'-3' exoribonuclease (EC 3.1.13.-)	17.6527	3.57971	0.921599	3.88424	0.000103	0.0106262
Zm00004b027586	GRMZM2G460566	Zm00001d011938		K7VM12	Uncharacterized protein	474.944	3.48226	0.301384	11.5542	7.03e-31	6.95e-27
Zm00004b005210	GRMZM2G348578	Zm00001d034124	(1 of 1) PTHR10869:SF66 - OXIDOREDUCTASE, 2OG-FE(II) OXYGENASE FAMILY PROTEIN-RELATED	A0A1D6L5N8	Putative prolyl 4-hydroxylase 9	13.445	3.42876	0.851349	4.02744	5.64e-05	0.00656314
Zm00004b040037	GRMZM2G322634	Zm00001d026025		A0A1D6JBS5	Uncharacterized protein	40.795	3.38072	0.815754	4.14429	3.41e-05	0.00432363
Zm00004b024374	GRMZM2G155370	Zm00001d053880	(1 of 52) PF06203 - CCT motif (CCT)	A0A1D6QT42	Protein CHLOROPLAST IMPORT APPARATUS 2	61.9716	3.36827	0.889693	3.78588	0.000153	0.014432
Zm00004b038737	GRMZM2G133512	Zm00001d024470	(1 of 1) PTHR20856//PTHR20856:SF22 - DNA-DIRECTED RNA POLYMERASE I SUBUNIT 2 // SUBFAMILY NOT NAMED	A0A1D6IZI0	DNA-directed RNA polymerase subunit beta (EC 2.7.7.6)	60.9753	3.18589	0.433835	7.34356	2.08e-13	1.42e-10
Zm00004b013023	GRMZM2G109818	Zm00001d015450	(1 of 2) K19347 - SUN domain-containing protein 1/2 (SUN1_2)	A0A1D6H268	SUN domain protein1	163.828	3.09352	0.891475	3.47011	0.00052	0.0384106
Zm00004b032080	GRMZM2G350319	Zm00001d045492	(1 of 164) PF01535//PF13041 - PPR repeat (PPR) // PPR repeat family (PPR_2)	A0A1D6NWB0	Pentatricopeptide repeat-containing protein	50.064	3.04796	0.721943	4.22188	2.42e-05	0.00315389
Zm00004b032780	GRMZM2G022275	Zm00001d046445	(1 of 2) K13137 - serine-threonine kinase receptor-associated protein (STRAP, UNRIP)	A0A1D6P2Q2	Transducin/WD40 repeat-like superfamily protein	88.3284	2.96717	0.65563	4.52568	6.02e-06	0.000976
Zm00004b035113	GRMZM2G410033	Zm00001d019206	(1 of 1) PTHR32195:SF12 - TYROSINE-SPECIFIC TRANSPORT PROTEIN-RELATED	B4FDE9	Tryptophan/tyrosine permease	18.7119	2.90922	0.749957	3.87919	0.000105	0.0106897
Zm00004b036531	GRMZM2G043600	Zm00001d021191	(1 of 113) PF00170 - bZIP transcription factor (bZIP_1)	A0A1D6I8V4	Basic-leucine zipper (BZIP) transcription factor family protein	45.4941	2.76865	0.699112	3.96024	7.49e-05	0.00823089
Zm00004b028733	GRMZM2G137930	Zm00001d035616	(1 of 3) PTHR10286:SF13 - INORGANIC PYROPHOSPHATASE-LIKE PROTEIN	B4FJX6	Soluble inorganic pyrophosphatase (Soluble inorganic pyrophosphatase 4)	1152.18	2.42706	0.484145	5.01309	5.36e-07	0.000116
Zm00004b026814	GRMZM2G005350	Zm00001d011037	(1 of 1) PTHR10159//PTHR10159:SF359 - DUAL SPECIFICITY PROTEIN PHOSPHATASE // SUBFAMILY NOT NAMED	A0A1D6FVL3	MAP kinase phosphatase isoform 1	139.669	2.35883	0.675011	3.49451	0.000475	0.0361444
Zm00004b040568	GRMZM2G138870	Zm00001d026625	(1 of 17) PF06749 - Protein of unknown function (DUF1218) (DUF1218)	A0A1D6JI53	Fiber protein Fb34	38.8115	2.24965	0.514113	4.37579	1.21e-05	0.00174748
Zm00004b033483	GRMZM2G138987	Zm00001d047289	(1 of 2) PTHR10693//PTHR10693:SF25 - RAS GTPASE-ACTIVATING PROTEIN-BINDING PROTEIN // SUBFAMILY NOT NAMED	C0P7S7	Nuclear transport factor 2 (NTF2) family protein with RNA binding (RRM-RBD-RNP motifs) domain	309.502	2.23644	0.574473	3.89302	9.9e-05	0.010365
Zm00004b000179	GRMZM2G089860	Zm00001d027445	(1 of 3) PTHR12358:SF43 - SPHINGOID LONG-CHAIN BASES KINASE 2, MITOCHONDRIAL	B4FIE8	Sphingoid long-chain bases kinase 2 mitochondrial	313.055	2.18442	0.410094	5.32662	1e-07	2.44e-05
Zm00004b030867	GRMZM2G117410	Zm00001d038540	(1 of 1) KOG2896 - UV radiation resistance associated protein	C0HEV5	Uncharacterized protein	30.9303	2.18269	0.585204	3.7298	0.000192	0.017211
Zm00004b020935	GRMZM2G046804	Zm00001d049641	(1 of 2) PTHR10836//PTHR10836:SF58 - GLYCERALDEHYDE 3-PHOSPHATE DEHYDROGENASE // SUBFAMILY NOT NAMED	K7UBU0	Glyceraldehyde-3-phosphate dehydrogenase (EC 1.2.1.-)	290.989	1.89219	0.292629	6.46619	1.01e-10	4.61e-08
Zm00004b001825	GRMZM2G171022	Zm00001d029540	(1 of 72) PF12937 - F-box-like (F-box-like)	A0A1D6K5T7	F-box protein	26.0654	1.65622	0.458965	3.6086	0.000308	0.0251713
Zm00004b028101	AC194405.3_FG021	Zm00001d012575	(1 of 2) PTHR23336:SF2 - MICRORCHIDIA ADENOSINE TRIPHOSPHATASE (ATPASE) FAMILY PROTEIN	A0A1D6G9W8	Protein MICRORCHIDIA 6	43.5892	1.6075	0.312535	5.14342	2.7e-07	6.21e-05
Zm00004b038843	GRMZM2G096367	Zm00001d024598	(1 of 1) PTHR21596//PTHR21596:SF16 - RIBONUCLEASE P SUBUNIT P38 // SUBFAMILY NOT NAMED	C0P4G4	Factor of DNA methylation 1	101.927	1.56813	0.404162	3.87996	0.000104	0.0106897
Zm00004b031527	GRMZM2G435294	Zm00001d044819	(1 of 2) PTHR13140:SF390 - MYOSIN-11-RELATED	A0A1D6NRL8	Myosin-9	220.17	1.55392	0.334652	4.64337	3.43e-06	0.000586
Zm00004b040275	GRMZM2G114182	Zm00001d026295	(1 of 1) KOG0250 - DNA repair protein RAD18 (SMC family protein)	A0A1D6JE74	Uncharacterized protein	46.1681	1.50835	0.334331	4.51156	6.44e-06	0.00103525
Zm00004b040030	GRMZM2G097848	Zm00001d026020	(1 of 2) PTHR36317:SF1 - MULTIPLE CHLOROPLAST DIVISION SITE 1	A0A1D6JBQ3	Protein MULTIPLE CHLOROPLAST DIVISION SITE 1	55.8097	1.39657	0.335105	4.16758	3.08e-05	0.00395556
Zm00004b032020	GRMZM2G064302	Zm00001d045431	(1 of 8) K01689 - enolase (ENO, eno)	B4FI65	Enolase 1	11601.3	1.35639	0.246537	5.50177	3.76e-08	9.79e-06
Zm00004b037648	GRMZM2G041527	Zm00001d022551	(1 of 1) K01164 - ribonuclease P/MRP protein subunit POP1 (POP1)	A0A1D6IP05	Ribonuclease Ps	46.9191	1.33158	0.362586	3.67246	0.00024	0.0206665
Zm00004b017415	GRMZM2G022298	Zm00001d041635	(1 of 3) PTHR24006:SF442 - PROTEIN GADR-4	A0A1D6MXG4	F-box family protein	1133.3	1.32018	0.302174	4.36894	1.25e-05	0.0017646
Zm00004b011111	GRMZM2G028218	Zm00001d013111	(1 of 10) K09503 - DnaJ homolog subfamily A member 2 (DNAJA2)	A0A1D6GG02	DnaJ protein	3402.18	1.31457	0.302887	4.34015	1.42e-05	0.00194298
Zm00004b029015	GRMZM2G175867	Zm00001d036052	(1 of 1) PTHR24031:SF247 - DEAD-BOX ATP-DEPENDENT RNA HELICASE 39	#N/A	#N/A	920.643	1.28068	0.179259	7.14433	9.04e-13	5.77e-10
Zm00004b012112	GRMZM2G377341	Zm00001d014294	(1 of 3) K11262 - acetyl-CoA carboxylase / biotin carboxylase (ACAC)	A0A1D6GRS8	Acetyl-CoA carboxylase 1	5379.53	1.22873	0.337399	3.64177	0.000271	0.0228961
Zm00004b039163	GRMZM2G330635	Zm00001d024963	(1 of 2) PTHR11260//PTHR11260:SF278 - GLUTATHIONE S-TRANSFERASE, GST, SUPERFAMILY, GST DOMAIN CONTAINING // SUBFAMILY NOT NAMED	B6TL20	Glutathione S-transferase GSTU6	821.56	1.12368	0.255667	4.3951	1.11e-05	0.00162285
Zm00004b040552	GRMZM2G343149	Zm00001d026606	(1 of 2) KOG0716 - Molecular chaperone (DnaJ superfamily)	C4J426	DNAJ heat shock N-terminal domain-containing protein	175.191	1.114	0.195538	5.69708	1.22e-08	3.35e-06
Zm00004b006763	GRMZM2G394450	Zm00001d002830	(1 of 3) PF11837 - Domain of unknown function (DUF3357) (DUF3357)	A0A1D6E4N9	Beta-fructofuranosidase 1	510.861	1.04284	0.222539	4.68612	2.78e-06	0.000492
Zm00004b032888	GRMZM2G069630	Zm00001d046571	(1 of 4) PTHR23042//PTHR23042:SF60 - CIRCADIAN PROTEIN CLOCK/ARNT/BMAL/PAS // SUBFAMILY NOT NAMED	A0A1D6P3H5	Putative HLH DNA-binding domain superfamily protein	435.078	1.01298	0.151262	6.69686	2.13e-11	1.11e-08
Zm00004b028605	GRMZM2G410757	Zm00001d035456		A0A1D6LGG0	Uncharacterized protein	1102.34	0.946244	0.249646	3.79035	0.00015	0.0142426
Zm00004b023489	GRMZM2G002220	Zm00001d052809	(1 of 4) K09487 - heat shock protein 90kDa beta (HSP90B, TRA1)	K7V364	Heat shock protein 90-5 chloroplastic	1163.42	0.945802	0.157481	6.0058	1.9e-09	6.73e-07
Zm00004b030504	GRMZM2G305851	Zm00001d038085	(1 of 10) PF11891 - Domain of unknown function (DUF3411) (DUF3411)	A0A1D6M325	Protein RETICULATA-RELATED 4 chloroplastic	1188.38	0.935203	0.226025	4.1376	3.51e-05	0.00442314
Zm00004b005417	GRMZM2G074404	Zm00001d034432	(1 of 2) PTHR23291//PTHR23291:SF45 - BAX INHIBITOR-RELATED // SUBFAMILY NOT NAMED	B6TIC8	Bax inhibitor-1 family protein (Transmembrane BAX inhibitor motif-containing protein 4)	424.535	0.86563	0.199192	4.34571	1.39e-05	0.00193446
Zm00004b028575	GRMZM2G143788	Zm00001d035321	(1 of 4) PTHR13844:SF8 - EXPRESSED PROTEIN	B6T2N1	SWIB/MDM2 domain superfamily protein	489.709	0.856794	0.230701	3.71387	0.000204	0.0181111
Zm00004b018769	GRMZM2G173654	Zm00001d043234	(1 of 1) PTHR12612:SF10 - NUCLEAR TRANSPORT FACTOR 2-LIKE PROTEIN	A0A1D6N9M7	NTF2-like	282.737	0.825595	0.242735	3.40122	0.000671	0.0474074
Zm00004b016582	GRMZM2G111014	Zm00001d040416	(1 of 1) K02470 - DNA gyrase subunit B [EC:5.99.1.3] (gyrB)	A0A1D6MQM1	DNA topoisomerase 2 (EC 5.6.2.2)	573.22	0.796633	0.149299	5.33582	9.51e-08	2.35e-05
Zm00004b003782	GRMZM2G127396	Zm00001d032334	(1 of 1) PTHR24092:SF75 - PHOSPHOLIPID-TRANSPORTING ATPASE 8-RELATED	A0A1D6KQ39	Phospholipid-transporting ATPase (EC 7.6.2.1)	307.752	0.796178	0.174459	4.5637	5.03e-06	0.000829
Zm00004b027549	GRMZM2G046558	Zm00001d011891	(1 of 1) K01070 - S-formylglutathione hydrolase (frmB, ESD, fghA)	K7V5R6	S-formylglutathione hydrolase (EC 3.1.2.12)	527.285	0.760704	0.198343	3.8353	0.000125	0.0124417
Zm00004b021214	GRMZM2G090241	Zm00001d049956	(1 of 2) K00215 - 4-hydroxy-tetrahydrodipicolinate reductase (dapB)	A0A1D6PYZ9	4-hydroxy-tetrahydrodipicolinate reductase 2 chloroplastic	112.383	0.735877	0.199954	3.68024	0.000233	0.0201341
Zm00004b040222	GRMZM2G129071	Zm00001d026244	(1 of 2) PTHR30222 - SPERMIDINE/PUTRESCINE-BINDING PERIPLASMIC PROTEIN	B7ZYY2	Putrescine-binding periplasmic protein-related	282.624	0.72753	0.211546	3.43911	0.000584	0.0423019
Zm00004b026760	GRMZM2G086766	Zm00001d010969	(1 of 2) KOG3882 - Tetraspanin family integral membrane protein	C0PGJ5	Tetraspanin-6	207.767	0.697864	0.189171	3.68906	0.000225	0.0197067
Zm00004b025751	GRMZM2G158818	Zm00001d009719	(1 of 2) PTHR13832:SF223 - PROTEIN PHOSPHATASE 2C 76-RELATED	A0A1D6FLA0	PPM-type phosphatase domain-containing protein	532.831	0.633466	0.173433	3.6525	0.00026	0.022245
Zm00004b038221	GRMZM2G036427	Zm00001d023830	(1 of 1) PTHR31964:SF16 - ADENINE NUCLEOTIDE ALPHA HYDROLASES-LIKE PROTEIN	B6TLW3	Fiber protein Fb19	1562.27	-0.41594	0.110359	-3.76897	0.000164	0.0152281
Zm00004b011092	GRMZM2G007260	Zm00001d013092	(1 of 5) K10573 - ubiquitin-conjugating enzyme E2 A (UBE2A, UBC2, RAD6A)	B4FH08	Ubiquitin-conjugating enzyme E2 2	923.813	-0.417877	0.121141	-3.44952	0.000562	0.0410046
Zm00004b012273	AC207656.3_FG002	Zm00001d014507	(1 of 17) PF02362//PF06507 - B3 DNA binding domain (B3) // Auxin response factor (Auxin_resp)	A0A1D6GTV0	Auxin response factor 16	516.856	-0.418739	0.120132	-3.48565	0.000491	0.0369359
Zm00004b036722	AC207722.2_FG009	Zm00001d021435	(1 of 7) K08912 - light-harvesting complex II chlorophyll a/b binding protein 1 (LHCB1)	B4FNR1	Chlorophyll a-b binding protein, chloroplastic	170912	-0.433102	0.113852	-3.80407	0.000142	0.0137387
Zm00004b023254	GRMZM2G119175	Zm00001d052494	(1 of 2) PTHR11817//PTHR11817:SF33 - PYRUVATE KINASE // SUBFAMILY NOT NAMED	A0A1D6QHK1	Pyruvate kinase (EC 2.7.1.40)	839.329	-0.475611	0.124677	-3.81474	0.000136	0.013223
Zm00004b012904	GRMZM2G425774	Zm00001d015293	(1 of 2) PTHR21736:SF13 - PROTEIN VERNALIZATION INSENSITIVE 3-RELATED	A0A1D6H134	VIN3-like protein 2	197.522	-0.691932	0.195973	-3.53075	0.000414	0.0320285
Zm00004b019820	GRMZM2G339540	Zm00001d044434	(1 of 16) PF00069//PF08263 - Protein kinase domain (Pkinase) // Leucine rich repeat N-terminal domain (LRRNT_2)	A0A1D6NLS2	Putative inactive receptor kinase	227.938	-0.731443	0.146634	-4.98822	6.09e-07	0.000131
Zm00004b038201	GRMZM2G001500	Zm00001d023802	(1 of 3) PTHR19375//PTHR19375:SF211 - HEAT SHOCK PROTEIN 70KDA // SUBFAMILY NOT NAMED	A0A1D6IW15	Heat shock 70 kDa protein 6 chloroplastic	390.384	-0.742769	0.16663	-4.45758	8.29e-06	0.00128135
Zm00004b040507	GRMZM2G124466	Zm00001d026543	(1 of 14) PF04755 - PAP_fibrillin (PAP_fibrillin)	A0A1D6JH82	Putative plastid-lipid-associated protein 13 chloroplastic	880.518	-0.837936	0.16072	-5.21363	1.85e-07	4.36e-05
Zm00004b024839	GRMZM2G030384	Zm00001d008517	(1 of 8) PTHR19856 - WD-REPEATCONTAINING PROTEIN WDR1	A0A1D6FDQ9	Actin-interacting protein 1-2	325.235	-0.841997	0.143699	-5.85944	4.64e-09	1.44e-06
Zm00004b029016	GRMZM2G110983	Zm00001d036054	(1 of 5) K10573 - ubiquitin-conjugating enzyme E2 A (UBE2A, UBC2, RAD6A)	A0A1D6LKH9	Ubiquitin-conjugating enzyme E2 2	428.18	-0.910772	0.146633	-6.21123	5.26e-10	2.21e-07
Zm00004b031450	GRMZM2G310569	Zm00001d044717	(1 of 2) PTHR10217:SF478 - POTASSIUM CHANNEL GORK-RELATED	K7VQ87	Potassium outward rectifying channel	776.083	-0.930847	0.175921	-5.29129	1.21e-07	2.9e-05
Zm00004b039612	GRMZM2G132875	Zm00001d025533	(1 of 3) PTHR11732:SF239 - ALDO/KETO REDUCTASE-RELATED	K7TPL8	NAD(P)-linked oxidoreductase superfamily protein	470.477	-0.954223	0.255134	-3.74008	0.000184	0.0167744
Zm00004b019130	GRMZM2G158013	Zm00001d043614	(1 of 1) PTHR11814:SF54 - SULFATE TRANSPORTER 3.5-RELATED	A0A1D6NDM6	Putative sulfate transporter 3.5	220.66	-0.99966	0.287881	-3.47248	0.000516	0.0382161
Zm00004b021942	GRMZM2G165231	Zm00001d050947	(1 of 1) PTHR23257:SF521 - PROTEIN KINASE ATN1	C0P3M4	Protein kinase superfamily protein	268.983	-1.12836	0.30233	-3.73223	0.00019	0.0171483
Zm00004b023416	GRMZM2G097043	Zm00001d052723	(1 of 1663) 2.7.11.1 - Non-specific serine/threonine protein kinase / Threonine-specific protein kinase	A0A1D6QJ79	Uncharacterized protein	483.959	-1.17501	0.305821	-3.84216	0.000122	0.0121878
Zm00004b031824	GRMZM2G301860	Zm00001d045204	(1 of 2) PTHR31729:SF0 - ETHYLENE-RESPONSIVE TRANSCRIPTION FACTOR ERF008-RELATED	K7W642	Putative AP2/EREBP transcription factor superfamily protein	91.8123	-1.17679	0.267933	-4.39209	1.12e-05	0.00163336
Zm00004b020891	GRMZM2G145972	Zm00001d049597	(1 of 6) K17871 - NADH:ubiquinone reductase (non-electrogenic) (ndh1)	A0A1D6PWC3	External alternative NAD(P)H-ubiquinone oxidoreductase B4 mitochondrial	425.719	-1.20244	0.3444	-3.49141	0.00048	0.0363642
Zm00004b014169	GRMZM2G132706	Zm00001d016942	(1 of 1) PTHR11926//PTHR11926:SF258 - GLUCOSYL/GLUCURONOSYL TRANSFERASES // SUBFAMILY NOT NAMED	A0A1D6HBD6	Glycosyltransferase (EC 2.4.1.-)	88.7276	-1.27859	0.337036	-3.79365	0.000148	0.0141904
Zm00004b012181	GRMZM2G035405	Zm00001d014377	(1 of 19) PF02309//PF02362//PF06507 - AUX/IAA family (AUX_IAA) // B3 DNA binding domain (B3) // Auxin response factor (Auxin_resp)	A0A1D6GSR8	Auxin response factor	150.84	-1.30747	0.27722	-4.71635	2.4e-06	0.00044
Zm00004b028942	GRMZM2G145396	Zm00001d035948	(1 of 1) PF06592 - Protein of unknown function (DUF1138) (DUF1138)	A0A1D6LJT8	ATOZI1	154.48	-1.36004	0.308406	-4.4099	1.03e-05	0.00155027
Zm00004b025175	GRMZM2G464891	Zm00001d008963	(1 of 2) PTHR12608:SF6 - GDT1-LIKE PROTEIN 1, CHLOROPLASTIC	A0A1D6FGW5	GDT1 family protein	130.802	-1.39367	0.282267	-4.93741	7.92e-07	0.000163
Zm00004b040292	GRMZM2G145460	Zm00001d026311	(1 of 3) K12448 - UDP-arabinose 4-epimerase (UXE, uxe)	A0A1D6JEI6	NAD(P)-binding Rossmann-fold superfamily protein	64.5436	-1.39802	0.324701	-4.30558	1.67e-05	0.00225723
Zm00004b000155	GRMZM2G105436	Zm00001d027416	(1 of 1) 1.3.99.22 - Coproporphyrinogen dehydrogenase / Oxygen-independent coproporphyrinogen-III oxidase	A0A1D6JM25	Oxygen-independent coproporphyrinogen III oxidase-like protein sll1917	71.9334	-1.45891	0.325424	-4.48312	7.36e-06	0.00117383
Zm00004b024901	GRMZM2G477503	Zm00001d008600	(1 of 39) PF00534 - Glycosyl transferases group 1 (Glycos_transf_1)	A0A1D6FE41	Sulfoquinovosyl transferase SQD2	135.499	-1.47881	0.387643	-3.81487	0.000136	0.013223
Zm00004b001193	GRMZM2G443265	Zm00001d028713	(1 of 2) PTHR11132//PTHR11132:SF104 - SOLUTE CARRIER FAMILY 35 // SUBFAMILY NOT NAMED	B4F896	Putative sugar phosphate/phosphate translocator	146.82	-1.70998	0.362301	-4.71979	2.36e-06	0.000437
Zm00004b031260	GRMZM2G318180	Zm00001d039011	(1 of 2) PTHR10168//PTHR10168:SF90 - GLUTAREDOXIN // SUBFAMILY NOT NAMED	A0A1D6MCV5	Grx_I1-glutaredoxin subgroup III	55.4236	-1.72867	0.436209	-3.96294	7.4e-05	0.00823089
Zm00004b021606	GRMZM2G370915	Zm00001d050484	(1 of 4) PTHR10766//PTHR10766:SF51 - TRANSMEMBRANE 9 SUPERFAMILY PROTEIN // SUBFAMILY NOT NAMED	A0A1D6Q1U4	Transmembrane 9 superfamily member	24.9519	-1.7732	0.516701	-3.43177	0.0006	0.0433049
Zm00004b031166	GRMZM2G010349	Zm00001d038894	(1 of 1) PTHR11584:SF316 - SERINE/THREONINE-PROTEIN KINASE STN7, CHLOROPLASTIC	A0A1D6MBR1	Serine/threonine-protein kinase STN7 chloroplastic	7526.22	-1.84671	0.444529	-4.1543	3.26e-05	0.00416527
Zm00004b030125	GRMZM2G009845	Zm00001d037606	(1 of 4) PF00514//PF01749//PF16186 - Armadillo/beta-catenin-like repeat (Arm) // Importin beta binding domain (IBB) // Atypical Arm repeat (Arm_3)	C0P5C0	Importin subunit alpha	672.164	-1.85097	0.41775	-4.4308	9.39e-06	0.00144006
Zm00004b031291	GRMZM2G065757	Zm00001d039043	(1 of 4) PTHR13683:SF286 - ASPARTIC PROTEINASE A1-RELATED	A0A1D6MD15	Aspartic proteinase A1	895.397	-1.87893	0.391541	-4.79881	1.6e-06	0.000307
Zm00004b034200	GRMZM2G113295	Zm00001d048112	(1 of 4) PTHR13139 - RING FINGER AND CCCH-TYPE ZINC FINGER DOMAIN-CONTAINING PROTEIN	C4JAV5	RING/U-box superfamily protein	14.9267	-1.98813	0.582321	-3.41415	0.00064	0.0457043
Zm00004b031703	GRMZM2G177098	Zm00001d045054	(1 of 2) 4.2.3.123 - Beta-sesquiphellandrene synthase / Tps1	A0A1D6NT87	Sesquiterpene cyclase1	563.977	-2.08326	0.442399	-4.70901	2.49e-06	0.000452
Zm00004b023346	GRMZM2G091258	Zm00001d052620	(1 of 3) PF15346 - Arginine and glutamate-rich 1 (ARGLU)	B4FUY0	Uncharacterized protein	84.8149	-2.09693	0.51434	-4.07694	4.56e-05	0.0056082
Zm00004b009147	GRMZM2G066516	Zm00001d005917	(1 of 18) PF04784 - Protein of unknown function, DUF547 (DUF547)	A0A1D6ERJ3	Ternary complex factor MIP1-like protein	52.1993	-2.14768	0.602764	-3.56306	0.000367	0.0291285
Zm00004b038557	GRMZM2G134613	Zm00001d024239	(1 of 4) K08341 - GABA(A) receptor-associated protein (GABARAP, ATG8, LC3)	A0A1D6IYD0	Autophagy-related protein	220.309	-2.17643	0.293279	-7.42102	1.16e-13	8.84e-11
Zm00004b010118	GRMZM2G473709	Zm00001d007174		A0A1D6F4F7	Uncharacterized protein	72.7029	-2.20702	0.609996	-3.61809	0.000297	0.0244686
Zm00004b016247	GRMZM2G360023	Zm00001d039993	(1 of 5) 1.11.1.6 - Catalase	B6SUS4	Uncharacterized protein	54.6089	-2.4962	0.66211	-3.77006	0.000163	0.0152281
Zm00004b014100	GRMZM2G113453	Zm00001d016856	(1 of 15) PF07887 - Calmodulin binding protein-like (Calmodulin_bind)	A0A1D6HAV0	Calmodulin binding protein1	896.773	-2.51567	0.563529	-4.46414	8.04e-06	0.00126316
Zm00004b039718	GRMZM2G173878	Zm00001d025660	(1 of 4) K07877 - Ras-related protein Rab-2A (RAB2A)	#N/A	#N/A	97.924	-2.52712	0.581907	-4.34283	1.41e-05	0.00194146
Zm00004b009434	GRMZM2G158629	Zm00001d006270	(1 of 2) KOG1206 - Peroxisomal multifunctional beta-oxidation protein and related enzymes	C4JA75	Enoyl-CoA hydratase 2 peroxisomal	85.2562	-2.5476	0.721037	-3.53325	0.00041	0.0318518
Zm00004b001295	GRMZM2G076537	Zm00001d028827	(1 of 1) PTHR13058 - THREE PRIME REPAIR EXONUCLEASE 1, 2	A0A1D6K021	Exonuclease DPD1 chloroplastic/mitochondrial	11.6682	-2.58979	0.67761	-3.82194	0.000132	0.0129698
Zm00004b011960	GRMZM2G146446	Zm00001d014109	(1 of 1) PTHR14319 - FIVE-SPAN TRANSMEMBRANE PROTEIN M83	A0A1D6GPY5	Transmembrane protein-related	47.2814	-2.63443	0.579272	-4.54783	5.42e-06	0.000886
Zm00004b000177	GRMZM2G090051	Zm00001d027443	(1 of 9) 1.14.13.129 - Beta-carotene 3-hydroxylase / Beta-carotene 3,3'-monooxygenase	A0A1D6JM56	Hydroxylase8	165.878	-2.63618	0.485941	-5.4249	5.8e-08	1.49e-05
Zm00004b018443	GRMZM5G856598	Zm00001d042841	(1 of 2) K08193 - MFS transporter, ACS family, solute carrier family 17 (sodium-dependent inorganic phosphate cotransporter), other (SLC17A)	B6SWK6	Putative anion transporter 4 chloroplastic (Sialin)	69.7294	-2.69006	0.436607	-6.16129	7.22e-10	2.69e-07
Zm00004b039626	GRMZM2G104603	Zm00001d025549		B4FV84	Putative carboxylesterase 2	16.7476	-2.79059	0.704607	-3.96049	7.48e-05	0.00823089
Zm00004b038619	GRMZM2G315767	Zm00001d024317	(1 of 2) PTHR31642:SF12 - PROTEIN ECERIFERUM 1	A0A1D6IYR6	Transferase	26.9218	-3.00685	0.485477	-6.19361	5.88e-10	2.33e-07
Zm00004b000094	GRMZM2G077769	Zm00001d027346	(1 of 61) PF02298 - Plastocyanin-like domain (Cu_bind_like)	A0A1D6JL89	Early nodulin-like protein 8	16.7446	-3.03785	0.615671	-4.93421	8.05e-07	0.000164
Zm00004b019474	GRMZM2G004183	Zm00001d044033	(1 of 56) PF13839//PF14416 - GDSL/SGNH-like Acyl-Esterase family found in Pmr5 and Cas1p (PC-Esterase) // PMR5 N terminal Domain (PMR5N)	A0A1D6NHE8	TRICHOME BIREFRINGENCE-LIKE 20	32.4918	-3.05847	0.851181	-3.59322	0.000327	0.0263791
Zm00004b025514	GRMZM2G387603	Zm00001d009416	(1 of 4) PTHR23244//PTHR23244:SF320 - KELCH REPEAT DOMAIN // SUBFAMILY NOT NAMED	A0A1D6FJA2	Jacalin-related lectin 19	17.2902	-3.07054	0.633955	-4.84346	1.28e-06	0.00025
Zm00004b034863	GRMZM2G074323	Zm00001d018887	(1 of 5) PTHR24411:SF35 - BTB/POZ AND MATH DOMAIN-CONTAINING PROTEIN 1-RELATED	A0A1D6HT38	Speckle-type POZ protein	86.5699	-3.23735	0.784497	-4.12666	3.68e-05	0.00460955
Zm00004b018449	GRMZM2G400390	Zm00001d042848	(1 of 1) PTHR11709//PTHR11709:SF92 - MULTI-COPPER OXIDASE // SUBFAMILY NOT NAMED	A0A1D6N727	Laccase-7	209.162	-3.27459	0.886407	-3.69423	0.000221	0.0193959
Zm00004b012332	GRMZM2G168890	Zm00001d014587	(1 of 14) PF07800 - Protein of unknown function (DUF1644) (DUF1644)	B4FED2	C2H2-type domain-containing protein	44.3867	-3.44375	1.01336	-3.39833	0.000678	0.0477408
Zm00004b001084	GRMZM2G160428	Zm00001d028570	(1 of 2) K08269 - serine/threonine-protein kinase ULK/ATG1 (ULK1_2_3, ATG1)	A0A1D6JXN6	Serine/threonine-protein kinase ATG1c	145.887	-3.54794	0.835609	-4.24594	2.18e-05	0.00287152
Zm00004b005839	GRMZM2G077596	Zm00001d034931	(1 of 3) PTHR31008:SF0 - COP1-INTERACTING PROTEIN-LIKE PROTEIN	A0A1D6LCN7	COP1-interacting protein-related	22.8653	-3.74122	0.972848	-3.84563	0.00012	0.0120772
Zm00004b037811	GRMZM2G004412	Zm00001d023304	(1 of 16) PTHR23155//PTHR23155:SF541 - LEUCINE-RICH REPEAT-CONTAINING PROTEIN // SUBFAMILY NOT NAMED	A0A1D6IRP3	Uncharacterized protein	94.3586	-3.97613	0.629666	-6.31467	2.71e-10	1.16e-07
Zm00004b017793	GRMZM2G037452	Zm00001d042114	(1 of 9) PF12734 - Cysteine-rich TM module stress tolerance (CYSTM)	B6SGH6	CYSTM domain-containing protein	80.0976	-4.02579	0.664598	-6.05748	1.38e-09	4.97e-07
Zm00004b001875	GRMZM2G077316	Zm00001d029594	(1 of 2) 5.3.99.6 - Allene-oxide cyclase	Q6RW09	Allene oxide cyclase (Allene oxide cyclase1)	59.2745	-4.20265	1.22109	-3.44172	0.000578	0.0420496
Zm00004b037351	GRMZM2G017368	Zm00001d022185	(1 of 1) PF00612//PF01833 - IQ calmodulin-binding motif (IQ) // IPT/TIG domain (TIG)	A0A1D6IK54	Calmodulin-binding transcription activator 2	134.854	-4.25527	1.04664	-4.06566	4.79e-05	0.00584858
Zm00004b002146	GRMZM2G098208	Zm00001d029978	(1 of 2) PTHR11740//PTHR11740:SF5 - CASEIN KINASE II BETA CHAIN // SUBFAMILY NOT NAMED	A0A1D6K8R9	Casein kinase II subunit beta (CK II beta)	100.912	-4.2736	1.05207	-4.06209	4.86e-05	0.00586798
Zm00004b018757	GRMZM5G867518	Zm00001d043223	(1 of 4) K02975 - small subunit ribosomal protein S25e (RP-S25e, RPS25)	C0HDX5	40S ribosomal protein S25	43.0335	-4.42082	1.00153	-4.41408	1.01e-05	0.00153221
Zm00004b011289	GRMZM2G312738	Zm00001d013318	(1 of 2) K16278 - E3 ubiquitin-protein ligase HOS1 [EC:6.3.2.19] (HOS1)	A0A1D6GI43	E3 ubiquitin-protein ligase HOS1	65.6801	-4.50801	1.14236	-3.94621	7.94e-05	0.00867975
Zm00004b031913	GRMZM2G052562	Zm00001d045302	(1 of 2) PTHR22835//PTHR22835:SF220 - ZINC FINGER FYVE DOMAIN CONTAINING PROTEIN // SUBFAMILY NOT NAMED	A0A1D6NV48	Zea nodulation homolog1	245.89	-4.52713	0.991308	-4.56683	4.95e-06	0.000823
Zm00004b030754	GRMZM2G318992	Zm00001d038407	(1 of 18) PF07765 - KIP1-like protein (KIP1)	A0A1D6M671	Protein NETWORKED 2D	45.0448	-4.69166	1.37776	-3.40527	0.000661	0.0468779
Zm00004b006255	GRMZM2G012628	Zm00001d002244	(1 of 6) PTHR24012:SF333 - POLYADENYLATE-BINDING PROTEIN RBP45B-RELATED	A0A1D6DYK9	Polyadenylate-binding protein RBP45C	207.032	-5.25175	1.36956	-3.83462	0.000126	0.0124417
Zm00004b025060	GRMZM2G112681	Zm00001d008817	(1 of 3) PTHR31079:SF3 - NAC DOMAIN CONTAINING PROTEIN 75-RELATED	A0A1D6FFQ8	NAC domain containing protein 75	44.5507	-5.55082	1.27423	-4.35622	1.32e-05	0.00185697
Zm00004b024033	GRMZM2G081644	Zm00001d053447		A0A1D6QPH7	Uncharacterized protein	4.30518	-5.56051	1.57324	-3.53444	0.000409	0.0318518
Zm00004b011936	GRMZM2G027135	Zm00001d014080	(1 of 1) PTHR12181//PTHR12181:SF35 - LIPIN // SUBFAMILY NOT NAMED	B4FXM3	Uncharacterized protein	4.38609	-5.58275	1.47039	-3.79678	0.000147	0.0140805
Zm00004b011171	GRMZM2G033198	Zm00001d013184	(1 of 2) PTHR10438:SF272 - THIOREDOXIN-LIKE PROTEIN HCF164, CHLOROPLASTIC	A0A096QB26	Thiol disulfide interchange protein txlA	4.4804	-5.6104	1.60718	-3.49084	0.000481	0.0363642
Zm00004b039392	GRMZM2G151041	Zm00001d025240	(1 of 3) K00164 - 2-oxoglutarate dehydrogenase E1 component (OGDH, sucA)	A0A1D6J5Q7	2-oxoglutarate dehydrogenase E1 component	1138.01	-5.74095	1.60814	-3.56994	0.000357	0.0284888
Zm00004b025158	GRMZM2G161988	Zm00001d008944	(1 of 4) KOG2887 - Membrane protein involved in ER to Golgi transport	A0A1D6FGT7	Uncharacterized protein	4.97261	-5.76792	1.59154	-3.62412	0.00029	0.0240047
Zm00004b018231	GRMZM2G025703	Zm00001d042613	(1 of 2) PTHR10615//PTHR10615:SF104 - HISTONE ACETYLTRANSFERASE // SUBFAMILY NOT NAMED	A0A1D6N5E7	RING/FYVE/PHD-type zinc finger family protein	5.55842	-5.93127	1.52727	-3.88356	0.000103	0.0106262
Zm00004b015220	GRMZM2G021514	Zm00001d018189	(1 of 1) PF00400//PF05631 - WD domain, G-beta repeat (WD40) // Sugar-tranasporters, 12 TM (MFS_5)	A0A1D6HLB9	Major facilitator superfamily protein	5.65292	-5.94708	1.5443	-3.851	0.000118	0.0118761
Zm00004b004118	GRMZM2G167438	Zm00001d032728	(1 of 30) K15397 - 3-ketoacyl-CoA synthase (KCS)	B4FQN3	3-ketoacyl-CoA synthase (EC 2.3.1.-)	5.68149	-5.95876	1.39895	-4.25946	2.05e-05	0.00273966
Zm00004b009098	GRMZM2G134351	Zm00001d005859	(1 of 1) PTHR13683//PTHR13683:SF363 - ASPARTYL PROTEASES // SUBFAMILY NOT NAMED	A0A1D6ERB3	Eukaryotic aspartyl protease family protein	5.80723	-5.98564	1.47558	-4.05647	4.98e-05	0.00593842
Zm00004b030863	GRMZM2G044457	Zm00001d038536	(1 of 3) PTHR10984//PTHR10984:SF34 - ENDOPLASMIC RETICULUM-GOLGI INTERMEDIATE COMPARTMENT PROTEIN // SUBFAMILY NOT NAMED	A0A1D6M733	Endoplasmic reticulum vesicle transporter protein	21.3259	-6.00517	1.52724	-3.93203	8.42e-05	0.0091077
Zm00004b038273	GRMZM2G316593	Zm00001d023907		K7TJX6	Uncharacterized protein	6.29337	-6.10704	1.73815	-3.51352	0.000442	0.0337843
Zm00004b040445	GRMZM2G007477	Zm00001d026489	(1 of 1663) 2.7.11.1 - Non-specific serine/threonine protein kinase / Threonine-specific protein kinase	K7TP92	OSJNBb0022F16.11-like protein	39.1495	-6.33281	1.31172	-4.82788	1.38e-06	0.000268
Zm00004b006220	GRMZM2G114861	Zm00001d002186	(1 of 1) PTHR24115:SF464 - KINESIN-1-RELATED	A0A1D6DXK1	Kinesin-like protein	7.43536	-6.3453	1.54049	-4.11902	3.8e-05	0.00473499
Zm00004b039285	GRMZM2G081585	Zm00001d025106	(1 of 9) K04564 - superoxide dismutase, Fe-Mn family (SOD2)	K7U2E7	Superoxide dismutase [Fe] 3 chloroplastic	7.93221	-6.44298	1.37152	-4.69768	2.63e-06	0.000473
Zm00004b000181	GRMZM2G176585	Zm00001d027447	(1 of 3) PTHR31879:SF2 - DET1- AND DDB1-ASSOCIATED PROTEIN 1	A0A1D6JM71	Det1 complexing ubiquitin ligase	67.4247	-6.7039	1.08801	-6.16159	7.2e-10	2.69e-07
Zm00004b034890	GRMZM2G107408	Zm00001d018906		B4FF39	Uncharacterized protein	200.727	-6.89746	1.62732	-4.23854	2.25e-05	0.00294816
Zm00004b038011	GRMZM2G381429	Zm00001d023553	(1 of 2) PTHR23155//PTHR23155:SF529 - LEUCINE-RICH REPEAT-CONTAINING PROTEIN // SUBFAMILY NOT NAMED	A0A1D6IU36	Disease resistance protein RPM1	14.1894	-7.27585	1.37115	-5.30639	1.12e-07	2.7e-05
Zm00004b026342	GRMZM2G157705	Zm00001d010455		A0A1D6FR41	Reticulon-like protein	14.4386	-7.30625	1.43187	-5.10259	3.35e-07	7.37e-05
Zm00004b038742	GRMZM2G148316	Zm00001d024476		A0A1D6IZI6	UDP-glycosyltransferase 85A3	15.6056	-7.41855	1.49455	-4.96373	6.92e-07	0.000146
Zm00004b026136	GRMZM2G149808	Zm00001d010206	(1 of 3) PTHR13286 - SAP30	B4FT44	SAP30_Sin3_bdg domain-containing protein	16.001	-7.45307	1.89631	-3.93031	8.48e-05	0.00912332
Zm00004b013766	GRMZM2G137495	Zm00001d016440	(1 of 2) PTHR24078//PTHR24078:SF301 - DNAJ HOMOLOG SUBFAMILY C MEMBER // SUBFAMILY NOT NAMED	A0A1D6H7L4	DNAJ heat shock family protein	35.5552	-7.63724	1.23541	-6.18197	6.33e-10	2.46e-07
Zm00004b037949	GRMZM5G839644	Zm00001d023470	(1 of 21) PF00560//PF07714//PF08263//PF13855 - Leucine Rich Repeat (LRR_1) // Protein tyrosine kinase (Pkinase_Tyr) // Leucine rich repeat N-terminal domain (LRRNT_2) // Leucine rich repeat (LRR_8)	A0A1D6ITF5	Putative leucine-rich repeat receptor-like protein kinase family protein	19.8103	-7.76095	1.69936	-4.56699	4.95e-06	0.000823
Zm00004b001530	GRMZM2G134671	Zm00001d029149	(1 of 52) PF06203 - CCT motif (CCT)	C0PI33	C2C2-CO-like transcription factor (Zinc finger protein CONSTANS-LIKE 13)	19.8368	-7.76376	1.7767	-4.36975	1.24e-05	0.0017646
Zm00004b039025	GRMZM2G016312	Zm00001d024798		K7TMI5	Uncharacterized protein	19.9227	-7.76936	2.19203	-3.54438	0.000394	0.0310241
Zm00004b017703	GRMZM5G813403	Zm00001d042016	(1 of 309) 6.3.2.19 - Transferred entry: 2.3.2.23, 2.3.2.27 and 6.2.1.45	B6TIZ5	Uncharacterized protein	20.0343	-7.77523	1.58789	-4.89658	9.75e-07	0.000193
Zm00004b005561	GRMZM2G347056	Zm00001d034602	(1 of 1) K00297 - methylenetetrahydrofolate reductase (NADPH) (metF, MTHFR)	A0A1D6L979	Brown midrib2	21.7108	-7.89277	1.9891	-3.968	7.25e-05	0.0081949
Zm00004b031719	GRMZM2G455243	Zm00001d045080	(1 of 2) K02603 - origin recognition complex subunit 1 (ORC1)	A0A1D6NTH3	Origin recognition complex subunit 1	24.1413	-8.0473	1.29821	-6.19875	5.69e-10	2.3e-07
Zm00004b037473	GRMZM2G018771	Zm00001d022337	(1 of 2) 3.5.1.88 - Peptide deformylase / Polypeptide deformylase	A0A1D6IL69	Peptide deformylase (EC 3.5.1.88)	25.1511	-8.10651	1.40536	-5.76829	8.01e-09	2.3e-06
Zm00004b022114	GRMZM2G418604	Zm00001d051183	(1 of 1) K14327 - regulator of nonsense transcripts 2 (UPF2, RENT2)	A0A1D6Q5H4	Regulator of nonsense transcripts UPF2	25.6683	-8.13479	1.87358	-4.34185	1.41e-05	0.00194146
Zm00004b018825	GRMZM2G093101	Zm00001d043291	(1 of 1) PTHR22953:SF22 - PURPLE ACID PHOSPHATASE 10	A0A1D6NA73	Purple acid phosphatase 10	29.2236	-8.32249	1.26522	-6.5779	4.77e-11	2.25e-08
Zm00004b007010	GRMZM2G086486	Zm00001d003117	(1 of 3) PTHR10744//PTHR10744:SF10 - 40S RIBOSOMAL PROTEIN S11 FAMILY MEMBER // SUBFAMILY NOT NAMED	A0A1D6E6T4	40S ribosomal protein S11	29.5062	-8.33378	1.3128	-6.34812	2.18e-10	9.58e-08
Zm00004b005777	GRMZM2G164547	Zm00001d034859		B7ZZ71	Cobalt ion binding	30.2921	-8.37277	2.14442	-3.90445	9.44e-05	0.0100467
Zm00004b017733	GRMZM2G059083	Zm00001d042049	(1 of 3) 1.6.99.1 - NADPH dehydrogenase / NADPH diaphorase	A0A1D6N0R1	Ferredoxin--NADP reductase, chloroplastic (FNR) (EC 1.18.1.2)	10464.6	-8.40112	1.56595	-5.36486	8.1e-08	2.03e-05
Zm00004b005843	GRMZM2G077222	Zm00001d034935	(1 of 2) KOG3251 - Golgi SNAP receptor complex member	A0A1D6LCQ1	Uncharacterized protein	37.6671	-8.68709	1.69873	-5.11387	3.16e-07	7.1e-05
Zm00004b019700	GRMZM2G070961	Zm00001d044293	(1 of 4) PF00069//PF00582 - Protein kinase domain (Pkinase) // Universal stress protein family (Usp)	A0A1D6NKI4	Protein kinase protein with adenine nucleotide alpha hydrolase-like domain	38.486	-8.71686	1.3206	-6.60066	4.09e-11	1.98e-08
Zm00004b031672	GRMZM2G447806	Zm00001d045009		A0A1D6NST3	Uncharacterized protein	42.7022	-8.86818	1.51122	-5.86821	4.41e-09	1.41e-06
Zm00004b000867	GRMZM2G043584	Zm00001d028317	(1 of 34) PF00069//PF00560//PF08263//PF13855 - Protein kinase domain (Pkinase) // Leucine Rich Repeat (LRR_1) // Leucine rich repeat N-terminal domain (LRRNT_2) // Leucine rich repeat (LRR_8)	A0A1D6JUB4	Leucine-rich repeat receptor-like serine/threonine-protein kinase BAM3	50.3399	-9.10507	1.62157	-5.61498	1.97e-08	5.26e-06
Zm00004b020252	GRMZM2G468260	Zm00001d048796	(1 of 3) PTHR22763//PTHR22763:SF34 - RING ZINC FINGER PROTEIN // SUBFAMILY NOT NAMED	A0A1D6PQ59	RING/U-box superfamily protein	53.9469	-9.2054	2.5325	-3.6349	0.000278	0.0234146
Zm00004b015124	GRMZM2G036418	Zm00001d018057	(1 of 1) PTHR13520//PTHR13520:SF1 - RAD50-INTERACTING PROTEIN 1 PROTEIN RINT-1 // SUBFAMILY NOT NAMED	A0A1D6HKI4	RINT1-like protein MAG2	55.1481	-9.2387	1.24206	-7.43819	1.02e-13	8.08e-11
Zm00004b003465	AC234528.1_FG004	Zm00001d031928	(1 of 1) PF11595 - Protein of unknown function (DUF3245) (DUF3245)	B6TZS4	Uncharacterized protein	60.0901	-9.36028	1.25718	-7.44543	9.66e-14	7.97e-11
Zm00004b030599	GRMZM5G881803	Zm00001d038205	(1 of 4) PTHR31942:SF19 - MLO-LIKE PROTEIN 13	A0A1D6M4I8	MLO-like protein	77.0739	-9.72058	1.63722	-5.93723	2.9e-09	9.89e-07
Zm00004b006558	GRMZM2G114220	Zm00001d002598	(1 of 1) PTHR12555//PTHR12555:SF16 - UBIQUITIN FUSION DEGRADATON PROTEIN 1 // SUBFAMILY NOT NAMED	B6T4L6	Ubiquitin fusion degradation protein 1	82.658	-9.8207	1.42069	-6.91265	4.76e-12	2.69e-09
Zm00004b012058	GRMZM2G366638	Zm00001d014207		A0A1D6GR10	Uncharacterized protein	85.6508	-9.87199	1.23584	-7.98805	1.37e-15	1.36e-12
Zm00004b024150	GRMZM2G171452	Zm00001d053625	(1 of 21) PF01918 - Alba (Alba)	B6T175	Alba DNA/RNA-binding protein	93.8008	-10.0043	1.24531	-8.03363	9.46e-16	1.01e-12
Zm00004b031781	GRMZM2G023636	Zm00001d045147	(1 of 2) PTHR18934:SF131 - RNA HELICASE, PUTATIVE-RELATED	A0A1D6NU12	Putative pre-mRNA-splicing factor ATP-dependent RNA helicase DEAH4	99.6267	-10.0909	2.06077	-4.89667	9.75e-07	0.000193
Zm00004b031625	GRMZM2G088053	Zm00001d044951	(1 of 54) PF00892 - EamA-like transporter family (EamA)	B4FTK8	WAT1-related protein	124.402	-10.4116	1.27855	-8.14329	3.85e-16	5.07e-13
Zm00004b024037	GRMZM2G029058	Zm00001d053452	(1 of 5) PF00076//PF07145 - RNA recognition motif. (a.k.a. RRM, RBD, or RNP domain) (RRM_1) // Ataxin-2 C-terminal region (PAM2)	A0A1D6QPS5	Polyadenylate-binding protein-interacting protein 9	203.285	-11.1195	1.67868	-6.62398	3.5e-11	1.77e-08
Zm00004b003203	GRMZM2G386209	Zm00001d031555	(1 of 8) KOG4293 - Predicted membrane protein, contains DoH and Cytochrome b-561/ferric reductase transmembrane domains	A0A1D6KJM6	Cytochrome b561 and DOMON domain-containing protein	221.283	-11.2421	1.39757	-8.04405	8.69e-16	1.01e-12
Zm00004b007229	GRMZM2G029001	Zm00001d003394	(1 of 7) PTHR12603 - CCR4-NOT TRANSCRIPTION COMPLEX RELATED	A0A1D6E920	RING/U-box superfamily protein	221.63	-11.2442	1.92064	-5.8544	4.79e-09	1.46e-06
Zm00004b030622	GRMZM2G175676	Zm00001d038248	(1 of 4) K12831 - splicing factor 3B subunit 4 (SF3B4, SAP49)	A0A1D6M4R6	RNA-binding (RRM/RBD/RNP motifs) family protein	322.561	-11.7858	1.82352	-6.46319	1.03e-10	4.61e-08
Zm00004b018149	GRMZM2G064914	Zm00001d042512	(1 of 2) PTHR11240:SF16 - RIBONUCLEASE 2	A0A1D6N4Q6	Ribonuclease 2	421.633	-12.172	3.56099	-3.41814	0.000631	0.0453664
Zm00004b011184	GRMZM2G114557	Zm00001d013195	(1 of 3) PTHR12383//PTHR12383:SF26 - PROTEASE FAMILY S26 MITOCHONDRIAL INNER MEMBRANE PROTEASE-RELATED // SUBFAMILY NOT NAMED	A0A1D6GGF2	Thylakoidal processing peptidase 1 chloroplastic	443.48	-12.2448	3.58774	-3.41297	0.000643	0.0457374
Zm00004b019678	GRMZM5G848696	Zm00001d044267	(1 of 2) K18121 - glyoxylate/succinic semialdehyde reductase (GLYR)	A0A1D6NK13	Glyoxylate/succinic semialdehyde reductase 2 chloroplastic	469.51	-12.3271	1.22911	-10.0293	1.13e-23	3.2e-20
Zm00004b037198	GRMZM2G167932	Zm00001d021999	(1 of 1) PF02136//PF14259 - Nuclear transport factor 2 (NTF2) domain (NTF2) // RNA recognition motif (a.k.a. RRM, RBD, or RNP domain) (RRM_6)	A0A1D6IIC4	Nuclear transport factor 2 (NTF2) family protein with RNA binding (RRM-RBD-RNP motifs) domain	497.083	-12.4096	1.38507	-8.95953	3.26e-19	4.96e-16
Zm00004b019828	GRMZM2G143128	Zm00001d044445	(1 of 2) K03661 - V-type H+-transporting ATPase 21kDa proteolipid subunit (ATPeV0B, ATP6F)	#N/A	#N/A	507.069	-12.4382	3.57744	-3.47684	0.000507	0.0380142
Zm00004b003707	GRMZM2G092595	Zm00001d032238	(1 of 1) PTHR11353//PTHR11353:SF79 - CHAPERONIN // SUBFAMILY NOT NAMED	A0A1D6KPG0	Putative 1-phosphatidylinositol-3-phosphate 5-kinase FAB1C	598.996	-12.6785	3.6073	-3.51469	0.00044	0.0337843
Zm00004b037850	GRMZM2G129804	Zm00001d023340	(1 of 1) K02356 - elongation factor P (efp)	A0A1D6ISX4	Elongation factor P	830.618	-13.1502	1.20932	-10.874	1.53e-27	1.01e-23
Zm00004b031504	GRMZM2G026833	Zm00001d044785	(1 of 334) PF00249 - Myb-like DNA-binding domain (Myb_DNA-binding)	K7W4V3	G2-like1	1385.74	-13.8887	1.34836	-10.3005	7.01e-25	2.77e-21
Zm00004b026230	GRMZM2G086464	Zm00001d010314		A0A1D6FQC3	Uncharacterized protein	1530.26	-14.0317	3.71964	-3.77232	0.000162	0.0151673
Zm00004b000190	GRMZM2G177508	Zm00001d027456	(1 of 3) PTHR33222:SF4 - PROTEIN CURVATURE THYLAKOID 1A, CHLOROPLASTIC	B4FTJ9	PBA1 homolog1 (Threonine endopeptidase)	9043.17	-16.5949	1.31131	-12.6552	1.05e-36	2.07e-32
TABLE NOTES:
GENEIDs	B73v3 GeneIDs were obtained from the W22 GeneIDs using a MaizeGDB syntelogs lookup table made with SynMap
TRANSCRIPTOME:	Trimmed reads were aligned using the splice-aware aligner Hisat2, indices were constructed from known exons and splice sites ( W22 annotation Zm00004b & assembly Zm-W22-REFERENCE-NRGENE-2.0 as described in the Methods.
DEG & TABULATION:	Differential expression analysis was performed separately per tissue (leaf mutant vs. WT or tassel mutant vs. WT) as described in the Methods
TABLULATION:	This entire table, sorted on col-H, log2(fold-change), includes statistically significant differentially expressed (adjusted p-value <0.05) genes and excludes any genes with fewer than 10 counts across sum of all replicates.
COLUMNS G-L:	Columns G-L tabulate output values for the baseMean, the log2(fold-change), along with the associated values for standard error (lfcSE), Wald statistic (stat), pvalue, and adjusted pvalue (padj).
PROVENANCE:	Supplementary Table S2 from Mckenna, Gumber, et al., "Maize (Zea mays L.) nucleoskeletal proteins regulate nuclear envelope remodeling…", submitted 12/2020

## Sheet: Tassel_DEG
Table S2: Differentially expressed genes between mkaku41 mutant versus wildtype plants for maize leaf and tassel.
Table S2 (Tab 2 of 2) TASSEL DEGs. All 155 Differentially Expressed Genes from Tassel.
W22v2 GeneID	B73v3 GeneID	B73v4 GeneID	Phytomine description	Uniprot id	Uniprot descriptor	baseMean-LEAF	log2FoldChange (mutant/WT)	lfcSE	stat	pvalue	padj
Zm00004b019058	GRMZM2G031308	Zm00001d043551	(1 of 5) PTHR10994:SF78 - RETICULON-LIKE PROTEIN B1-RELATED	B6TGL5	Reticulon-like protein	1116.52	13.6332	3.54537	3.84534	0.00012	0.018473
Zm00004b037198	GRMZM2G167932	Zm00001d021999	(1 of 1) PF02136//PF14259 - Nuclear transport factor 2 (NTF2) domain (NTF2) // RNA recognition motif (a.k.a. RRM, RBD, or RNP domain) (RRM_6)	A0A1D6IIC4	Nuclear transport factor 2 (NTF2) family protein with RNA binding (RRM-RBD-RNP motifs) domain	927.603	13.3658	3.51855	3.79865	0.000145	0.0215757
Zm00004b040337	GRMZM2G097854	Zm00001d026369	(1 of 3) K08695 - anthocyanidin reductase (ANR)	A0A1D6JF45	Anthocyanidin reductase	832.101	13.209	3.56597	3.70419	0.000212	0.0289265
Zm00004b016461	GRMZM2G091119	Zm00001d040274	(1 of 4) PF00514//PF01749//PF16186 - Armadillo/beta-catenin-like repeat (Arm) // Importin beta binding domain (IBB) // Atypical Arm repeat (Arm_3)	A0A1D6MPN9	Importin subunit alpha	766.55	13.0909	1.25516	10.4297	1.82e-25	6.68e-22
Zm00004b012240	GRMZM2G085967	Zm00001d014467	(1 of 1) PTHR31235:SF39 - PEROXIDASE 3-RELATED	B6THU9	Peroxidase (EC 1.11.1.7)	759.921	13.0781	3.49761	3.73916	0.000185	0.0258223
Zm00004b030603	GRMZM2G016817	Zm00001d038208	(1 of 4) PTHR12321:SF55 - PHD FINGER PROTEIN ALFIN-LIKE 4	B6TK34	PHD finger protein (PHD finger protein ALFIN-LIKE 6)	677.776	12.9133	1.50631	8.57281	1.01e-17	1.49e-14
Zm00004b012451	GRMZM2G084521	Zm00001d014732	(1 of 1) PTHR11071//PTHR11071:SF291 - PEPTIDYL-PROLYL CIS-TRANS ISOMERASE // SUBFAMILY NOT NAMED	A0A1D6GVX5	Peptidyl-prolyl cis-trans isomerase (PPIase) (EC 5.2.1.8)	477.324	12.4072	3.43872	3.6081	0.000308	0.0396269
Zm00004b034468	GRMZM2G063060	Zm00001d048409	(1 of 5) K13525 - transitional endoplasmic reticulum ATPase (VCP, CDC48)	A0A1D6PJZ0	Cell division control protein 48 homolog D	651.479	11.8939	2.18053	5.45461	4.91e-08	1.55e-05
Zm00004b031400	GRMZM2G099529	Zm00001d039167	(1 of 1) PTHR10381//PTHR10381:SF18 - ATP-DEPENDENT CLP PROTEASE PROTEOLYTIC SUBUNIT // SUBFAMILY NOT NAMED	B4F9Z4	ATP-dependent Clp protease proteolytic subunit	315.877	11.8118	1.25206	9.43386	3.95e-21	7.94e-18
Zm00004b022426	GRMZM2G147701	Zm00001d051552	(1 of 2) 1.1.1.102 - 3-dehydrosphinganine reductase / KTS reductase	K7U3E5	3-dehydrosphinganine reductase TSC10B	287.985	11.6784	1.54026	7.58212	3.4e-14	2.89e-11
Zm00004b003468	GRMZM2G103258	Zm00001d031933	(1 of 2) K09598 - signal peptide peptidase-like 3 [EC:3.4.23.-] (SPPL3)	B6TY57	Signal peptide peptidase-like 1 (Signal peptide peptidase-like 3)	170.324	10.9207	1.90401	5.7356	9.72e-09	3.52e-06
Zm00004b002034	GRMZM2G453832	Zm00001d029808	(1 of 3) PTHR13890:SF2 - MAGNESIUM TRANSPORTER MRS2-4-RELATED	A0A1D6K7V9	Magnesium transporter	153.336	10.769	1.36515	7.88848	3.06e-15	3.56e-12
Zm00004b014513	GRMZM2G169967	Zm00001d017377	(1 of 83) PF01357//PF03330 - Pollen allergen (Pollen_allerg_1) // Rare lipoprotein A (RlpA)-like double-psi beta-barrel (DPBB_1)	A0A1D6HEG4	Beta-expansin 3	145.471	10.6932	1.51068	7.07842	1.46e-12	9.21e-10
Zm00004b006032	GRMZM2G061745	Zm00001d001966	(1 of 2) K03038 - 26S proteasome regulatory subunit N8 (PSMD7, RPN8)	A0A1D6DUX4	26S proteasome non-ATPase regulatory subunit 7 homolog A	141.171	10.6499	1.29679	8.21252	2.17e-16	2.99e-13
Zm00004b013432	GRMZM2G130425	Zm00001d016034	(1 of 2) K03363 - cell division cycle 20, cofactor of APC complex (CDC20)	C0PLV0	Cell division cycle202	521.93	10.2755	2.8871	3.55909	0.000372	0.0461979
Zm00004b032186	GRMZM2G459172	Zm00001d045615	(1 of 2) PTHR12668//PTHR12668:SF18 - TRANSMEMBRANE PROTEIN 14, 15 // SUBFAMILY NOT NAMED	A0A1D6NXR5	Protein FATTY ACID EXPORT 1 chloroplastic	86.9567	9.95035	1.28432	7.74754	9.37e-15	9.1e-12
Zm00004b036464	GRMZM5G822842	Zm00001d021072	(1 of 3) PF13889 - Chromosome segregation during meiosis (Chromosome_seg)	A0A1D6I880	DUF4210 domain-containing protein	83.293	9.88888	1.23694	7.99461	1.3e-15	1.6e-12
Zm00004b025017	GRMZM2G032190	Zm00001d008759	copper ion binding	A0A1D6FF81	Uncharacterized protein	70.5857	9.64931	1.60646	6.00657	1.89e-09	7.48e-07
Zm00004b001099	GRMZM2G100086	Zm00001d028585	(1 of 4) PTHR30603//PTHR30603:SF25 - RNA POLYMERASE SIGMA FACTOR RPO // SUBFAMILY NOT NAMED	A0A096RK86	RNA polymerase sigma factor	49.6978	9.14362	1.26003	7.25666	3.97e-13	2.74e-10
Zm00004b012418	GRMZM2G170805	Zm00001d014692	(1 of 4) PF06094 - Gamma-glutamyl cyclotransferase, AIG2-like (GGACT)	B4FVZ7	AIG2-like protein	266.673	9.11672	0.907084	10.0506	9.13e-24	2.52e-20
Zm00004b004132	GRMZM2G134747	Zm00001d032736	(1 of 1) 4.2.1.104 - Cyanase / Cyanate lyase	A0A1R3MBN3	Cyanate hydratase (Cyanase) (EC 4.2.1.104) (Cyanate hydrolase) (Cyanate lyase)	338.974	8.80622	2.35088	3.74593	0.00018	0.0254578
Zm00004b037937	GRMZM2G148404	Zm00001d023453		C0HI40	Uncharacterized protein	37.7204	8.74631	1.56432	5.59111	2.26e-08	7.55e-06
Zm00004b023615	GRMZM2G397281	Zm00001d052963		A0A1D6QL57	EGF-like domain-containing protein	34.7836	8.62948	1.42646	6.04959	1.45e-09	6.05e-07
Zm00004b039332	GRMZM2G139407	Zm00001d025165	(1 of 4) PTHR10693//PTHR10693:SF28 - RAS GTPASE-ACTIVATING PROTEIN-BINDING PROTEIN // SUBFAMILY NOT NAMED	K7TNM4	Nuclear transport factor 2 (NTF2) family protein with RNA binding (RRM-RBD-RNP motifs) domain	342.38	8.38816	1.93662	4.33135	1.48e-05	0.00289799
Zm00004b013393	GRMZM2G019553	Zm00001d015988	(1 of 1) K02200 - cytochrome c-type biogenesis protein CcmH (ccmH)	B6SU73	Cytochrome c-type biogenesis protein	27.3881	8.2833	2.02586	4.08877	4.34e-05	0.00772796
Zm00004b027287	GRMZM2G030284	Zm00001d011615	(1 of 13) K16732 - protein regulator of cytokinesis 1 (PRC1)	B4F8V2	65-kDa microtubule-associated protein 3	167.363	7.92132	2.00239	3.95592	7.62e-05	0.0126667
Zm00004b032576	GRMZM2G083841	Zm00001d046170	(1 of 3) PTHR30523//PTHR30523:SF5 - PHOSPHOENOLPYRUVATE CARBOXYLASE // SUBFAMILY NOT NAMED	Q43267	PEP carboxylase (Phosphoenolpyruvate carboxylase 1)	18.6138	7.72779	1.43542	5.38364	7.3e-08	2.18e-05
Zm00004b040223	GRMZM2G415229	Zm00001d026245	(1 of 6) PTHR10032:SF204 - PROTEIN Y5F2A.4	A0A1D6JDK2	Trihelix transcription factor GT-3b	18.1601	7.69219	1.58572	4.85091	1.23e-06	0.000289
Zm00004b036145	GRMZM2G127537	Zm00001d020670	(1 of 2) PF00046//PF02183//PF04618 - Homeobox domain (Homeobox) // Homeobox associated leucine zipper (HALZ) // HD-ZIP protein N terminus (HD-ZIP_N)	B4FH59	HB transcription factor (Homeobox-leucine zipper protein HAT3)	17.7078	7.65623	1.41089	5.42651	5.75e-08	1.79e-05
Zm00004b018381	GRMZM5G831584	Zm00001d042762	(1 of 2) 3.1.1.89 - Protein phosphatase methylesterase-1	A0A1D6N6L2	Catalytic/ hydrolase	84.6505	7.56127	1.36364	5.54492	2.94e-08	9.7e-06
Zm00004b039799	GRMZM2G005939	Zm00001d025752		A0A1D6J9A3	Transcription factor bHLH68	83.7504	7.52422	1.20232	6.2581	3.9e-10	1.83e-07
Zm00004b011538	GRMZM5G822180	Zm00001d013598	(1 of 65) PF14368 - Probable lipid transfer (LTP_2)	B4G0Q2	Lipid binding protein	30.7527	7.48199	1.3188	5.67334	1.4e-08	4.91e-06
Zm00004b028398	GRMZM2G032315	Zm00001d035087	(1 of 3) K02942 - large subunit ribosomal protein LP1 (RP-LP1, RPLP1)	B6T361	60S acidic ribosomal protein P1	9.57099	6.76511	1.7941	3.77076	0.000163	0.0234005
Zm00004b039943	GRMZM2G017815	Zm00001d025911	(1 of 11) PTHR14221//PTHR14221:SF6 - WD REPEAT DOMAIN 44 // SUBFAMILY NOT NAMED	K7U5C2	Transducin/WD40 repeat-like superfamily protein	62.4947	6.7647	1.90336	3.55409	0.000379	0.0465489
Zm00004b019310	GRMZM2G316223	Zm00001d043819	(1 of 1) PF00415//PF01592//PF06454 - Regulator of chromosome condensation (RCC1) repeat (RCC1) // NifU-like N terminal domain (NifU_N) // Protein of unknown function (DUF1084) (DUF1084)	A0A1D6NF99	Uncharacterized protein	9.45027	6.74829	1.4503	4.65303	3.27e-06	0.00073
Zm00004b005589	GRMZM2G155329	Zm00001d034635	(1 of 1) K01859 - chalcone isomerase (E5.5.1.6)	B6TJA9	Chalcone-flavonone isomerase family protein	2498.55	6.71282	1.6798	3.9962	6.44e-05	0.0109411
Zm00004b018181	GRMZM2G328795	Zm00001d042558	(1 of 1) PTHR31791:SF8 - ZIP4-LIKE PROTEIN	A0A1D6N567	TPR repeat-containing protein ZIP4	8.74339	6.6379	1.75839	3.77499	0.00016	0.0234005
Zm00004b037112	GRMZM2G092669	Zm00001d021879	(1 of 11) PF14365 - Domain of unknown function (DUF4409) (DUF4409)	B4G0L1	NEP-interacting protein 1	449.338	6.52572	1.5496	4.21123	2.54e-05	0.00479683
Zm00004b027462	GRMZM2G167758	Zm00001d011799	(1 of 1) PTHR34213:SF2 - NUCLEAR TRANSPORT FACTOR 2 (NTF2) FAMILY PROTEIN	K7V1E4	Nuclear transport factor 2 (NTF2) family protein	7.4041	6.39554	1.61471	3.96079	7.47e-05	0.0125051
Zm00004b009299	GRMZM2G179002	Zm00001d006102	(1 of 4) PTHR22883//PTHR22883:SF58 - ZINC FINGER DHHC DOMAIN CONTAINING PROTEIN // SUBFAMILY NOT NAMED	A0A1D6ESW0	Uncharacterized protein	355.744	6.22903	0.692304	8.99754	2.31e-19	3.92e-16
Zm00004b026474	GRMZM5G827266	Zm00001d010614	(1 of 3) K02976 - small subunit ribosomal protein S26e (RP-S26e, RPS26)	A0A1D6FSC6	40S ribosomal protein S26	4312.27	6.11457	1.01798	6.00655	1.9e-09	7.48e-07
Zm00004b014767	GRMZM2G428233	Zm00001d017658	(1 of 11) PF08458 - Plant pleckstrin homology-like region (PH_2)	A0A1D6HG97	Uncharacterized protein	5.23477	5.89652	1.65059	3.57236	0.000354	0.0446703
Zm00004b033022	GRMZM2G180863	Zm00001d046742	(1 of 1) PTHR10210//PTHR10210:SF52 - RIBOSE-PHOSPHATE PYROPHOSPHOKINASE // SUBFAMILY NOT NAMED	B7ZZ73	Ribose-phosphate pyrophosphokinase	199.077	5.86648	1.33523	4.39362	1.11e-05	0.00223943
Zm00004b008843	GRMZM2G346865	Zm00001d005544	(1 of 2) PTHR19316:SF6 - NUCLEOTIDE EXCHANGE FACTOR SIL1	A0A1D6ENR8	ARM repeat superfamily protein	46.3743	5.8551	1.26125	4.64228	3.45e-06	0.000761
Zm00004b026907	AC207342.3_FG007	Zm00001d011145	(1 of 3) PF13474 - SnoaL-like domain (SnoaL_3)	B4FET0	F-box protein SKIP8	66.4771	5.81107	1.48314	3.91809	8.93e-05	0.0142913
Zm00004b025652	GRMZM2G058913	Zm00001d009591	(1 of 4) PTHR12758:SF20 - PEPTIDASE-C1 DOMAIN-CONTAINING PROTEIN	A0A1D6FKE6	GBF-interacting protein 1	72.231	5.80719	1.51786	3.8259	0.00013	0.0195857
Zm00004b017977	GRMZM2G119650	Zm00001d042309	(1 of 2) PTHR32133:SF111 - F-BOX ONLY PROTEIN 6	A0A1D6N2R0	F-box only protein 6	190.96	5.45833	1.2251	4.45541	8.37e-06	0.00174552
Zm00004b033705	GRMZM2G462803	Zm00001d047540	(1 of 1) PF06920//PF14429 - Dock homology region 2 (DHR-2) // C2 domain in Dock180 and Zizimin proteins (DOCK-C2)	A0A1D6PBF4	Guanine nucleotide exchange factor SPIKE 1	134.055	5.44016	1.23491	4.40532	1.06e-05	0.00216119
Zm00004b014532	GRMZM2G068340	Zm00001d017392	(1 of 2) PTHR10026:SF77 - CYCLIN-T1-3	A0A1D6HEM4	Cyclin-T1-3	198.894	5.38932	1.45078	3.71478	0.000203	0.0279832
Zm00004b018190	GRMZM2G070562	Zm00001d042569	(1 of 1) K03108 - signal recognition particle subunit SRP72 (SRP72)	A0A1D6N584	Signal recognition particle subunit SRP72	717.561	5.37996	0.625505	8.601	7.9e-18	1.25e-14
Zm00004b025991	GRMZM2G102745	Zm00001d010023	(1 of 2) K15115 - solute carrier family 25 (mitochondrial folate transporter), member 32 (SLC25A32, MFT)	A0A1D6FNM8	Nicotinamide adenine dinucleotide transporter 1 chloroplastic	56.4004	4.96359	1.39255	3.56439	0.000365	0.0457895
Zm00004b034487	GRMZM2G115674	Zm00001d048431	(1 of 3) PF15365 - Proline-rich nuclear receptor coactivator (PNRC)	K7VQD7	Uncharacterized protein	96.1691	4.93404	1.29123	3.8212	0.000133	0.0198284
Zm00004b015186	GRMZM2G072300	Zm00001d018131	(1 of 173) PTHR24078 - DNAJ HOMOLOG SUBFAMILY C MEMBER	A0A096R205	Chaperone protein dnaJ	21.6295	4.72948	1.13382	4.17128	3.03e-05	0.0056245
Zm00004b032905	GRMZM2G105167	Zm00001d046592	(1 of 2) KOG3306 - Predicted membrane protein	K7VW99	ER membrane protein complex subunit 7-like protein	206.287	4.72118	1.1586	4.0749	4.6e-05	0.00813771
Zm00004b030094	GRMZM2G034622	Zm00001d037557	(1 of 1) K10589 - ubiquitin-protein ligase E3 C (UBE3C)	A0A1D6LYY6	E3 ubiquitin-protein ligase UPL6	519.156	4.71657	0.802017	5.88089	4.08e-09	1.55e-06
Zm00004b030898	GRMZM2G020150	Zm00001d038585	(1 of 213) PF00847 - AP2 domain (AP2)	A0A1D6M7D1	Putative AP2/EREBP transcription factor superfamily protein	56.8269	4.70792	0.737023	6.38776	1.68e-10	8.09e-08
Zm00004b021954	GRMZM2G006672	Zm00001d050965	(1 of 5) K00030 - isocitrate dehydrogenase (NAD+) (IDH3)	A0A1D6Q461	Isocitrate dehydrogenase [NAD] regulatory subunit 3 mitochondrial	16.0459	4.53411	1.20156	3.7735	0.000161	0.0234005
Zm00004b028599	GRMZM2G036908	Zm00001d035447	(1 of 3) K14689 - solute carrier family 30 (zinc transporter), member 2 (SLC30A2, ZNT2)	A0A1D6LGF5	Metal tolerance protein A2	409.167	4.46232	0.59555	7.49277	6.74e-14	5.32e-11
Zm00004b012681	GRMZM5G806358	Zm00001d014998	(1 of 1) PTHR13980 - CDC68 RELATED	C0PP15	FACT complex subunit SPT16	1291.21	4.46042	0.586071	7.61071	2.73e-14	2.41e-11
Zm00004b034033	GRMZM2G101001	Zm00001d047912		C0P8K4	Translation initiation factor IF-2	472.43	4.30781	1.14098	3.77554	0.00016	0.0234005
Zm00004b023245	GRMZM2G059381	Zm00001d052485	(1 of 2) PTHR24096:SF221 - PROTEIN ACS-13, ISOFORM C	B6SWE6	AMP-binding protein	239.814	4.19843	1.15391	3.63844	0.000274	0.0358645
Zm00004b033266	GRMZM2G116327	Zm00001d047063	(1 of 2) PTHR28259:SF1 - UPF0695 MEMBRANE PROTEIN YOR390W-RELATED	B6SKI7	Camphor resistance CrcB family protein (CrcB-like protein)	230.168	4.14211	0.708683	5.8448	5.07e-09	1.87e-06
Zm00004b018529	GRMZM2G359234	Zm00001d042943	(1 of 4) PTHR10366//PTHR10366:SF361 - NAD DEPENDENT EPIMERASE/DEHYDRATASE // SUBFAMILY NOT NAMED	A0A1D6N7M5	UDP-glucuronic acid decarboxylase 1	427.785	3.86688	0.601117	6.43283	1.25e-10	6.29e-08
Zm00004b015462	GRMZM5G824600	Zm00001d018468	(1 of 1) 1.2.1.1 - Transferred entry: 1.1.1.284 and 4.4.1.22	A0A1D6HP90	Formaldehyde dehydrogenase homolog1	2308.18	3.76544	0.246895	15.2512	1.62e-52	3.57e-48
Zm00004b025644	GRMZM2G413652	Zm00001d009580	(1 of 1) K03189 - urease accessory protein (ureG)	A0A1D6FKC6	Urease accessory protein G	299.328	3.73455	0.926923	4.02897	5.6e-05	0.00967114
Zm00004b026151	GRMZM6G741620	Zm00001d010220		A0A1D6FPV2	40S ribosomal protein S12	966.614	3.73185	0.768478	4.85616	1.2e-06	0.000284
Zm00004b004862	GRMZM2G346263	Zm00001d033654	(1 of 1) PTHR18959 - CALPONIN/TRANSGELIN	A0A1D6L178	Opaque endosperm10	20.3272	3.22963	0.837618	3.85573	0.000115	0.0179551
Zm00004b037008	GRMZM2G050933	Zm00001d021745	(1 of 1) K18812 - cyclin D6, plant (CYCD6)	B6TAD6	CYCD6	1010.4	3.14791	0.537847	5.85279	4.83e-09	1.81e-06
Zm00004b014508	GRMZM2G420469	Zm00001d017371	(1 of 11) PTHR14221//PTHR14221:SF6 - WD REPEAT DOMAIN 44 // SUBFAMILY NOT NAMED	A0A1D6HED4	Signal transducer	167.894	2.89875	0.807187	3.59118	0.000329	0.0418051
Zm00004b038905	GRMZM2G393742	Zm00001d024677	(1 of 2) PTHR10799:SF611 - CHROMATIN REMODELING PROTEIN-RELATED	A0A1D6J0X9	Protein CHROMATIN REMODELING 35	108.713	2.8927	0.567886	5.0938	3.51e-07	8.81e-05
Zm00004b037289	GRMZM2G038303	Zm00001d022109	(1 of 3) PTHR12632//PTHR12632:SF8 - TRANSCRIPTION FACTOR NF-Y ALPHA-RELATED // SUBFAMILY NOT NAMED	A0A1D6IJ95	Nuclear transcription factor Y subunit A-8	122.841	2.56895	0.393493	6.52856	6.64e-11	3.49e-08
Zm00004b022846	GRMZM2G032163	Zm00001d052050	(1 of 4) 5.3.3.2 - Isopentenyl-diphosphate Delta-isomerase / Methylbutenylpyrophosphate isomerase	A0A1D6QCE2	Nudix hydrolase 3	1146.62	2.30054	0.388212	5.92598	3.1e-09	1.2e-06
Zm00004b034305	GRMZM5G882285			#N/A	#N/A	56.4084	2.29387	0.629834	3.64202	0.000271	0.0355793
Zm00004b014191	GRMZM5G861269	Zm00001d016977	(1 of 3) PTHR11886:SF39 - DYNEIN LIGHT CHAIN TYPE 1-LIKE PROTEIN	A0A1D6HBJ3	Dynein light chain	70.3348	2.11193	0.457178	4.6195	3.85e-06	0.000842
Zm00004b030010	GRMZM2G125054	Zm00001d037438		A0A1D6LXU8	Uncharacterized protein	252.814	2.07092	0.290854	7.12015	1.08e-12	7.01e-10
Zm00004b009281	GRMZM5G866100	Zm00001d006084	(1 of 3) K00876 - uridine kinase (udk, UCK)	B6T7J2	Uridine kinase (EC 2.7.1.48)	1543.1	2.01148	0.263718	7.62741	2.4e-14	2.21e-11
Zm00004b002266	GRMZM2G430710	Zm00001d030143	(1 of 44) PF01535//PF13041//PF14432 - PPR repeat (PPR) // PPR repeat family (PPR_2) // DYW family of nucleic acid deaminases (DYW_deaminase)	A0A1D6KA87	Tetratricopeptide repeat (TPR)-like superfamily protein	30.943	1.95995	0.539796	3.63091	0.000282	0.0367106
Zm00004b002292	GRMZM2G159992	Zm00001d030173	(1 of 2) PTHR27003:SF28 - CALMODULIN-BINDING RECEPTOR-LIKE CYTOPLASMIC KINASE 3	A0A1D6KAS3	Calmodulin-binding receptor-like cytoplasmic kinase 3	696.972	1.52358	0.20284	7.51124	5.86e-14	4.79e-11
Zm00004b027487	GRMZM2G133926	Zm00001d011828	(1 of 2) K14325 - RNA-binding protein with serine-rich domain 1 (RNPS1)	A0A1D6G432	Serine/arginine-rich splicing factor SR45	253.229	1.43515	0.252122	5.69227	1.25e-08	4.47e-06
Zm00004b007010	GRMZM2G086486	Zm00001d003117	(1 of 3) PTHR10744//PTHR10744:SF10 - 40S RIBOSOMAL PROTEIN S11 FAMILY MEMBER // SUBFAMILY NOT NAMED	A0A1D6E6T4	40S ribosomal protein S11	402.744	1.3612	0.291275	4.67323	2.97e-06	0.000669
Zm00004b037480	GRMZM2G429231	Zm00001d022346	(1 of 2) KOG1860 - Nuclear protein export factor	A0A1D6ILB3	SAC3 family protein B	590.373	1.31007	0.349306	3.75049	0.000176	0.0251603
Zm00004b033038	GRMZM2G378653	Zm00001d046759	(1 of 2) PTHR12565:SF112 - TRANSCRIPTION FACTOR BHLH48-RELATED	A0A1D6P4V3	Putative HLH DNA-binding domain superfamily protein	281.654	1.04741	0.204189	5.1296	2.9e-07	7.37e-05
Zm00004b002665	GRMZM2G086887	Zm00001d030774	(1 of 11) KOG0123 - Polyadenylate-binding protein (RRM superfamily)	A0A1D6KEA9	RNA-binding (RRM/RBD/RNP motifs) family protein	2147.22	0.990695	0.164624	6.01794	1.77e-09	7.23e-07
Zm00004b037183	GRMZM2G411916	Zm00001d021972	(1 of 7) K01530 - phospholipid-translocating ATPase (E3.6.3.1)	A0A1D6II79	Phospholipid-transporting ATPase (EC 7.6.2.1)	599.744	0.912736	0.171589	5.31932	1.04e-07	2.91e-05
Zm00004b005747	GRMZM2G056393	Zm00001d034826	(1 of 1) PTHR23115:SF162 - ELONGATION FACTOR G, MITOCHONDRIAL	A0A1D6LBQ9	Elongation factor G, mitochondrial (EF-Gmt) (Elongation factor G 1, mitochondrial) (mEF-G 1) (Elongation factor G1)	962.317	0.886877	0.242879	3.65151	0.000261	0.0349135
Zm00004b005063	GRMZM2G033135	Zm00001d033935	(1 of 2) K08873 - PI-3-kinase-related kinase SMG-1 (SMG1)	A0A1D6L3E8	Serine/threonine-protein kinase TOR	905.356	0.85362	0.233918	3.64923	0.000263	0.0349664
Zm00004b018233	GRMZM2G034639	Zm00001d042615	(1 of 1) PF08729 - HPC2 and ubinuclein domain (HUN)	A0A1D6N5F5	Wound-responsive family protein	672.996	0.686302	0.158861	4.32014	1.56e-05	0.00302249
Zm00004b025122	GRMZM2G472625	Zm00001d008893	(1 of 2) PTHR24057:SF5 - SHAGGY-RELATED PROTEIN KINASE ETA	B4FE45	Shaggy-related protein kinase iota	1487.53	0.679397	0.124098	5.47468	4.38e-08	1.42e-05
Zm00004b038192	GRMZM2G331368	Zm00001d023795	(1 of 3) K10592 - E3 ubiquitin-protein ligase HUWE1 (HUWE1, MULE, ARF-BP1)	A0A1D6IVN3	E3 ubiquitin-protein ligase UPL1	4755.11	0.652167	0.158187	4.12276	3.74e-05	0.00678063
Zm00004b022902	GRMZM2G449909	Zm00001d052110	(1 of 1) PTHR13140:SF304 - MYOSIN IA HEAVY CHAIN-RELATED	A0A1D6QDE1	Opaque endosperm1	1134.48	0.557519	0.147873	3.77025	0.000163	0.0234005
Zm00004b020700	GRMZM2G026459	Zm00001d049349	(1 of 2) PTHR11654//PTHR11654:SF114 - OLIGOPEPTIDE TRANSPORTER-RELATED // SUBFAMILY NOT NAMED	A0A1D6PTX6	Protein NRT1/ PTR FAMILY 4.4	791.74	-0.671686	0.162304	-4.13844	3.5e-05	0.00638567
Zm00004b011043	GRMZM2G115612	Zm00001d013046	(1 of 3) PTHR14969:SF3 - DIHYDROSPHINGOSINE 1-PHOSPHATE PHOSPHATASE LCB3-RELATED	A0A1D6GF85	Lipid phosphate phosphatase delta	714.795	-0.813123	0.201546	-4.03443	5.47e-05	0.00952326
Zm00004b017318	GRMZM2G098397	Zm00001d041511	(1 of 5) K07964 - heparanase 1 (HPSE)	A0A1D6MWN0	Heparanase-like protein 1	763.08	-0.946533	0.221927	-4.26507	2e-05	0.00380686
Zm00004b022535	GRMZM2G012814	Zm00001d051687	(1 of 2) PTHR10980:SF18 - IMMUNOGLOBULIN E-SET SUPERFAMILY PROTEIN	K7U856	Rho GDP-dissociation inhibitor 1	102.73	-1.39994	0.364767	-3.83789	0.000124	0.0189116
Zm00004b020861	GRMZM5G870572	Zm00001d049563	(1 of 1) K03141 - transcription initiation factor TFIIH subunit 1 (TFIIH1, GTF2H1, TFB1)	A0A1D6PW70	Putative RNA polymerase II transcription factor B subunit 1-1	249.643	-1.62361	0.225319	-7.20584	5.77e-13	3.86e-10
Zm00004b033123	GRMZM2G058162	ubiquitin-conjugating enzyme putative expressed	(1 of 3) PTHR24067:SF57 - UBIQUITIN-CONJUGATING ENZYME E2 S	#N/A	#N/A	690.415	-2.04495	0.373852	-5.46996	4.5e-08	1.44e-05
Zm00004b000914	GRMZM2G157177	Zm00001d028372	(1 of 4) PTHR22952//PTHR22952:SF142 - CAMP-RESPONSE ELEMENT BINDING PROTEIN-RELATED // SUBFAMILY NOT NAMED	A0A1D6JVI5	BZIP transcription factor 16	71.0752	-2.05938	0.304296	-6.76769	1.31e-11	7.81e-09
Zm00004b030613	GRMZM2G153075	Zm00001d038224	(1 of 2) K03875 - F-box and leucine-rich repeat protein 1 (S-phase kinase-associated protein 2) (SKP2, FBXL1)	B4F7T2	F-box protein FBL2 (F-box protein SKP2A)	218.254	-2.09844	0.575225	-3.64803	0.000264	0.0349664
Zm00004b034784	GRMZM2G012031	Zm00001d018795	(1 of 1) PTHR24365//PTHR24365:SF274 - TOLL-LIKE RECEPTOR // SUBFAMILY NOT NAMED	A0A1D6HSC5	187-kDa microtubule-associated protein AIR9	1281.83	-2.56862	0.386039	-6.65379	2.86e-11	1.62e-08
Zm00004b029454	GRMZM5G829955	Zm00001d036709	(1 of 1) K12857 - Prp8 binding protein (SNRNP40, PRP8BP)	A0A1D6LQJ4	Transducin/WD40 repeat-like superfamily protein	72.5754	-2.57623	0.348232	-7.39804	1.38e-13	9.85e-11
Zm00004b037334	GRMZM2G371721	Zm00001d022168	(1 of 5) PTHR24078:SF259 - CHAPERONE DNAJ-DOMAIN CONTAINING PROTEIN	Q5GAN9	AT hook-containing MAR binding 1-like protein	66.8458	-2.70074	0.361021	-7.48082	7.39e-14	5.63e-11
Zm00004b011381	GRMZM2G090172	Zm00001d013431	(1 of 2) PTHR24067:SF46 - LD28904P	A0A1D6GJ80	Ubiquitin-conjugating enzyme E2 variant 1A	178.729	-2.77624	0.685186	-4.0518	5.08e-05	0.0089133
Zm00004b016600	GRMZM2G305264	Zm00001d040445	(1 of 2) PTHR22763//PTHR22763:SF75 - RING ZINC FINGER PROTEIN // SUBFAMILY NOT NAMED	C0PF84	RING/U-box superfamily protein	134.364	-3.18632	0.668135	-4.76898	1.85e-06	0.000426
Zm00004b005951	GRMZM2G040115	Zm00001d001858	(1 of 45) PF03000 - NPH3 family (NPH3)	B8A094	BTB/POZ domain-containing protein	95.6667	-3.25707	0.845356	-3.8529	0.000117	0.0180375
Zm00004b006866	GRMZM2G176677	Zm00001d002945	(1 of 151) PF02365 - No apical meristem (NAM) protein (NAM)	A0A1D6E5L0	Ras-related protein18A1	359.948	-3.33049	0.619897	-5.37264	7.76e-08	2.27e-05
Zm00004b007683	AC235541.1_FG002	Zm00001d003948	(1 of 3) PTHR24078//PTHR24078:SF212 - DNAJ HOMOLOG SUBFAMILY C MEMBER // SUBFAMILY NOT NAMED	C4J193	DNAJ heat shock N-terminal domain-containing protein	109.28	-3.44892	0.970999	-3.55193	0.000382	0.0465489
Zm00004b032487	GRMZM2G057743	Zm00001d046033	(1 of 2) PTHR10288//PTHR10288:SF134 - KH DOMAIN CONTAINING RNA BINDING PROTEIN // SUBFAMILY NOT NAMED	K7W8X7	RNA-binding KH domain-containing protein	35.6784	-3.44989	0.563445	-6.12286	9.19e-10	3.98e-07
Zm00004b030589	GRMZM2G133021	Zm00001d038194	(1 of 127) PF00646 - F-box domain (F-box)	C0P6L8	F-box/FBD/LRR-repeat protein	212.537	-3.48829	0.667472	-5.22612	1.73e-07	4.61e-05
Zm00004b019813	GRMZM5G812270	Zm00001d044429	(1 of 44) 5.3.4.1 - Protein disulfide-isomerase / S-S rearrangase	B6TH36	Thioredoxin superfamily protein	158.728	-3.52363	0.974105	-3.6173	0.000298	0.0384691
Zm00004b001427	GRMZM2G312661	Zm00001d029028	(1 of 2) PTHR10891//PTHR10891:SF602 - EF-HAND CALCIUM-BINDING DOMAIN CONTAINING PROTEIN // SUBFAMILY NOT NAMED	C0P445	Calcium-binding protein CML42	49.7444	-3.53172	0.673136	-5.24666	1.55e-07	4.17e-05
Zm00004b001119	GRMZM2G087600	Zm00001d028612		A0A1D6JY27	Uncharacterized protein	255.883	-3.5347	0.678403	-5.21033	1.88e-07	4.9e-05
Zm00004b034015	GRMZM2G013814	Zm00001d047894	(1 of 7) PF11833 - Protein of unknown function (DUF3353) (DUF3353)	B6TKC3	Protein CHAPERONE-LIKE PROTEIN OF POR1 chloroplastic	119.777	-3.54675	0.542322	-6.53994	6.15e-11	3.32e-08
Zm00004b037413	GRMZM2G180568	Zm00001d022256	(1 of 46) PF03634 - TCP family transcription factor (TCP)	A0A060CZ25	TCP transcription factor (Transcription factor TCP2) (Fragment)	126.839	-4.1765	0.416289	-10.0327	1.09e-23	2.69e-20
Zm00004b014162	GRMZM2G075637	Zm00001d016935	(1 of 2) K11290 - template-activating factor I (SET, TAF1, I2PP2A)	Q94F78	Nucleosome/chromatin assembly factor A (Nucleosome/chromatin assembly factor A104)	774.019	-4.38931	0.653871	-6.71281	1.91e-11	1.11e-08
Zm00004b031562	GRMZM2G058560	Zm00001d044866	(1 of 1) K17605 - serine/threonine-protein phosphatase 2A activator (PPP2R4, PTPA)	A0A1D6NRY3	Serine/threonine-protein phosphatase 2A activator (EC 5.2.1.8) (Phosphotyrosyl phosphatase activator)	158.722	-4.60223	0.856754	-5.3717	7.8e-08	2.27e-05
Zm00004b011362	GRMZM2G152328	Zm00001d013410	(1 of 2) PTHR11937//PTHR11937:SF210 - ACTIN // SUBFAMILY NOT NAMED	#N/A	#N/A	1408.63	-4.85787	0.627138	-7.7461	9.48e-15	9.1e-12
Zm00004b005296	GRMZM2G170727	Zm00001d034254	(1 of 3) KOG3381 - Uncharacterized conserved protein	A0A1D6L6F1	Protein AE7-like 1	88.6495	-5.74789	1.45628	-3.94697	7.91e-05	0.0130512
Zm00004b000303	GRMZM2G009014	Zm00001d027588		A0A1D6JN74	Uncharacterized protein	47.4651	-6.09228	1.65823	-3.67396	0.000239	0.0321785
Zm00004b036142	GRMZM5G832772	Zm00001d020666	(1 of 58) 3.6.3.44 - Xenobiotic-transporting ATPase / Steroid-transporting ATPase	A0A1D6I5K5	Multidrug resistance associated protein2	85.8989	-6.15259	1.13848	-5.4042	6.51e-08	2e-05
Zm00004b040245	GRMZM2G018462	Zm00001d026259	(1 of 2) PTHR33972:SF2 - EXPRESSED PROTEIN	A0A1D6JDS9	Uncharacterized protein	69.2137	-6.6238	1.70248	-3.89068	0.0001	0.0157779
Zm00004b039476	GRMZM2G095826	Zm00001d025352	(1 of 2) PTHR19370:SF96 - FERREDOXIN-3, CHLOROPLASTIC	B4FYW4	Ferredoxin	163.683	-6.69028	0.643795	-10.3919	2.7e-25	8.52e-22
Zm00004b038507	GRMZM2G094452	Zm00001d024212	(1 of 7) K00901 - diacylglycerol kinase (ATP) (dgkA, DGK)	A8QM11	diacylglycerol kinase (EC 2.7.1.107)	14.1787	-7.20015	1.36679	-5.26794	1.38e-07	3.76e-05
Zm00004b013692	GRMZM2G029559	Zm00001d016358	(1 of 1) PF00043//PF00647//PF02798 - Glutathione S-transferase, C-terminal domain (GST_C) // Elongation factor 1 gamma, conserved domain (EF1G) // Glutathione S-transferase, N-terminal domain (GST_N)	A0A1D6H6X9	Putative elongation factor 1-gamma 2	528.863	-7.31683	1.97814	-3.69884	0.000217	0.0293613
Zm00004b003529	GRMZM2G084583	Zm00001d032024	(1 of 2) PTHR10641//PTHR10641:SF637 - MYB-LIKE DNA-BINDING PROTEIN MYB // SUBFAMILY NOT NAMED	A0A1D6KN59	Myb transcription factor38	15.7016	-7.351	1.59883	-4.59773	4.27e-06	0.000925
Zm00004b032897	GRMZM5G805627	Zm00001d046583	(1 of 5) K02955 - small subunit ribosomal protein S14e (RP-S14e, RPS14)	A0A1D6P3R8	40S ribosomal protein S14	2049.55	-7.36644	1.37569	-5.35474	8.57e-08	2.43e-05
Zm00004b004185	GRMZM2G144782	Zm00001d032810	(1 of 1) PTHR21319//PTHR21319:SF11 - RING FINGER AND CHY ZINC FINGER DOMAIN-CONTAINING PROTEIN 1 // SUBFAMILY NOT NAMED	A0A1D6KU49	CHY-type/CTCHY-type/RING-type Zinc finger protein	16.6393	-7.43469	1.64435	-4.52136	6.14e-06	0.00130548
Zm00004b017739	GRMZM2G162250	Zm00001d042055	(1 of 3) PTHR31326:SF3 - CRT (CHLOROQUINE-RESISTANCE TRANSPORTER)-LIKE TRANSPORTER 1-RELATED	A0A1D6N0T2	ARGOS6	18.9739	-7.62081	1.68745	-4.51617	6.3e-06	0.00132513
Zm00004b011561	GRMZM2G038801	Zm00001d013639	(1 of 2) PTHR15852:SF15 - DNAJ/HSP40 CYSTEINE-RICH DOMAIN SUPERFAMILY PROTEIN	A0A1D6GL71	DnaJ/Hsp40 cysteine-rich domain superfamily protein	19.1339	-7.63355	2.14431	-3.5599	0.000371	0.0461979
Zm00004b013627	GRMZM2G121309	Zm00001d016277	(1 of 32) K14484 - auxin-responsive protein IAA (IAA)	A0A1D6H6I5	Auxin-responsive protein	20.9605	-7.76529	2.16172	-3.59218	0.000328	0.0418051
Zm00004b039120	GRMZM2G174671	Zm00001d024908	(1 of 1) K01476 - arginase (E3.5.3.1, rocF, arg)	A0A1D6J2P7	Arginase 1 mitochondrial	124.635	-7.81059	2.01527	-3.8757	0.000106	0.0166621
Zm00004b038454	GRMZM2G062585	Zm00001d024155	(1 of 2) 3.1.3.21 - Glycerol-1-phosphatase	B4FM45	(DL)-glycerol-3-phosphatase 2	22.703	-7.88026	1.29577	-6.08153	1.19e-09	5.06e-07
Zm00004b007737	GRMZM2G027272	Zm00001d004022	(1 of 3) K13456 - RPM1-interacting protein 4 (RIN4)	A0A1D6ED15	RPM1-interacting protein 4	85.7104	-7.95844	2.12649	-3.74252	0.000182	0.0256416
Zm00004b033732	GRMZM5G872256	Zm00001d047582	(1 of 3) 2.4.1.123 - Inositol 3-alpha-galactosyltransferase / UDP-alpha-D-galactose:myo-inositol 3-alpha-D-galactosyltransferase	Q7XYY1	Hexosyltransferase (EC 2.4.1.-)	31.5946	-8.3575	1.55936	-5.35957	8.34e-08	2.39e-05
Zm00004b015097	GRMZM2G028325	Zm00001d018037	(1 of 5) PTHR19139//PTHR19139:SF142 - AQUAPORIN TRANSPORTER // SUBFAMILY NOT NAMED	A0A1Q1ADS4	NOD26-like membrane intrinsic protein2	37.5125	-8.60599	1.76418	-4.87819	1.07e-06	0.000257
Zm00004b029343	GRMZM2G126920	Zm00001d000360		#N/A	#N/A	48.7785	-8.98514	1.81705	-4.94491	7.62e-07	0.000185
Zm00004b018250	GRMZM2G135743	Zm00001d042627	(1 of 8) 2.4.1.17 - Glucuronosyltransferase / Uridine diphosphoglucuronyltransferase	A0A1D6N5J7	Hexosyltransferase (EC 2.4.1.-)	982.743	-9.01664	0.77835	-11.5843	4.95e-31	5.47e-27
Zm00004b036596	GRMZM2G048165	Zm00001d021280	(1 of 1) PTHR22298:SF29 - ENDOGLUCANASE 22-RELATED	A0A1D6I9L5	Endoglucanase (EC 3.2.1.4)	50.8729	-9.04566	1.81463	-4.98485	6.2e-07	0.000152
Zm00004b011870	GRMZM2G001887	Zm00001d013999	(1 of 5) K01527 - nascent polypeptide-associated complex subunit beta (EGD1, BTF3)	A0A1D6GPC3	Basic transcription factor 3	53.8849	-9.12966	1.47437	-6.19224	5.93e-10	2.67e-07
Zm00004b039616	GRMZM2G097499	Zm00001d025538		A0A1D6J7M0	Uncharacterized protein	61.4229	-9.31797	2.14513	-4.34379	1.4e-05	0.00276306
Zm00004b003293	GRMZM2G452523	Zm00001d031691	(1 of 2) PF04055//PF06968 - Radical SAM superfamily (Radical_SAM) // Biotin and Thiamin Synthesis associated domain (BATS)	A0A1D6KKQ0	Biotin synthase	122.07	-9.34385	1.50001	-6.2292	4.69e-10	2.16e-07
Zm00004b040319	GRMZM2G150950	Zm00001d026348	(M=2) PF02178 - AT hook motif	K7TSL3	AT hook motif family protein	66.1903	-9.42493	2.11676	-4.45254	8.49e-06	0.00175252
Zm00004b000181	GRMZM2G176585	Zm00001d027447	(1 of 3) PTHR31879:SF2 - DET1- AND DDB1-ASSOCIATED PROTEIN 1	A0A1D6JM71	Det1 complexing ubiquitin ligase	66.7442	-9.43746	2.0728	-4.553	5.29e-06	0.00113457
Zm00004b009722	GRMZM2G099239	Zm00001d006626	(1 of 32) PF03763 - Remorin, C-terminal region (Remorin_C)	A0A1D6EZ75	Remorin family protein	134.038	-9.47982	2.21758	-4.27485	1.91e-05	0.00367521
Zm00004b031639	GRMZM2G142072	Zm00001d044971	(1 of 3) K15172 - transcription elongation factor SPT5 (SUPT5H, SPT5)	A0A1D6NSG9	Transcription elongation factor SPT5	85.8178	-9.79993	1.58832	-6.17	6.83e-10	3.02e-07
Zm00004b036768	GRMZM2G131275	Zm00001d021489	(1 of 23) PF03759 - PRONE (Plant-specific Rop nucleotide exchanger) (PRONE)	A0A1D6IBJ1	Rop guanine nucleotide exchange factor 2	92.4669	-9.90715	1.42087	-6.97258	3.11e-12	1.91e-09
Zm00004b029791	GRMZM2G048194	Zm00001d037151	(1 of 3) PTHR23354:SF75 - LYSM DOMAIN-CONTAINING GPI-ANCHORED PROTEIN 1	A0A1D6LUX5	Erwinia induced protein 1	503.899	-9.91549	0.935846	-10.5952	3.14e-26	2.31e-22
Zm00004b015296	GRMZM2G095778	Zm00001d018278	(1 of 2) PTHR28039:SF3 - FATTY-ACID-BINDING PROTEIN 2	B4F9M5	Fatty-acid-binding protein 2	96.9448	-9.97631	1.54298	-6.4656	1.01e-10	5.19e-08
Zm00004b011028	AC210013.4_FG014	Zm00001d013030	(1 of 3) PTHR24349//PTHR24349:SF153 - SERINE/THREONINE-PROTEIN KINASE // SUBFAMILY NOT NAMED	B4FF99	Calcium-dependent protein kinase 7	100.245	-10.0239	1.99183	-5.03248	4.84e-07	0.00012
Zm00004b026211	GRMZM2G007384	Zm00001d010294	(M=25) PF00627 - UBA/TS-N domain	A0A1D6FQ91	Ubiquitin-associated/translation elongation factor EF1B protein	109.833	-10.156	2.31126	-4.39411	1.11e-05	0.00223943
Zm00004b035448	GRMZM2G515595	Zm00001d019671	(1 of 1) PTHR13527:SF0 - SAYSVFN DOMAIN-CONTAINING PROTEIN 1	A0A1D6HZP9	Ubiquitin family protein	128.431	-10.3821	1.33796	-7.75963	8.52e-15	8.96e-12
Zm00004b031625	GRMZM2G088053	Zm00001d044951	(1 of 54) PF00892 - EamA-like transporter family (EamA)	B4FTK8	WAT1-related protein	132.977	-10.4317	1.93392	-5.39408	6.89e-08	2.08e-05
Zm00004b012800	GRMZM2G017229	Zm00001d015138		A0A1D6GZI4	Uncharacterized protein	263.007	-11.4157	2.71424	-4.20584	2.6e-05	0.00487091
Zm00004b004985	GRMZM2G143238	Zm00001d033839	(1 of 10) PF07714//PF13855 - Protein tyrosine kinase (Pkinase_Tyr) // Leucine rich repeat (LRR_8)	C4J1X5	Putative LRR receptor-like serine/threonine-protein kinase	443.323	-12.1688	3.42897	-3.54883	0.000387	0.0467232
Zm00004b033257	GRMZM2G144730	Zm00001d047054	(1 of 2) PTHR11817//PTHR11817:SF24 - PYRUVATE KINASE // SUBFAMILY NOT NAMED	K7VGL4	Pyruvate kinase (EC 2.7.1.40)	580.353	-12.5575	1.30571	-9.61737	6.75e-22	1.49e-18
Zm00004b037132	GRMZM2G374969	Zm00001d021902	(1 of 1) PTHR16220 - WD REPEAT PROTEIN 8-RELATED	B6T966	Transducin/WD40 repeat-like superfamily protein (WD-repeat protein 8)	723.239	-12.8751	1.22507	-10.5097	7.8e-26	3.45e-22
Zm00004b039391	GRMZM2G159675	Zm00001d025239	(1 of 1) K12625 - U6 snRNA-associated Sm-like protein LSm6 (LSM6)	B4FCE3	Sm-like protein LSM6A (Small nuclear ribonucleoprotein F)	856.967	-13.1199	1.24673	-10.5235	6.74e-26	3.45e-22
TABLE NOTES:
GENEIDs	B73v3 GeneIDs were obtained from the W22 GeneIDs using a MaizeGDB syntelogs lookup table made with SynMap
TRANSCRIPTOME:	Trimmed reads were aligned using the splice-aware aligner Hisat2, indices were constructed from known exons and splice sites ( W22 annotation Zm00004b & assembly Zm-W22-REFERENCE-NRGENE-2.0 as described in the Methods.
DEG & TABULATION:	Differential expression analysis was performed separately per tissue (leaf mutant vs. WT or tassel mutant vs. WT) as described in the Methods
TABLULATION:	This entire table, sorted on col-H, log2(fold-change), includes statistically significant differentially expressed (adjusted p-value <0.05) genes and excludes any genes with fewer than 10 counts across sum of all replicates.
COLUMNS G-L:	Columns G-L tabulate output values for the baseMean, the log2(fold-change), along with the associated values for standard error (lfcSE), Wald statistic (stat), pvalue, and adjusted pvalue (padj).
PROVENANCE:	Supplementary Table S2 from Mckenna, Gumber, et al., "Maize (Zea mays L.) nucleoskeletal proteins regulate nuclear envelope remodeling…", submitted 12/2020
