# Supplementary material for: Maize (Zea mays L.) Nucleoskeletal Proteins Regulate Nuclear Envelope Remodeling and Function in Stomatal Complex Development and Pollen Viability
Source: Front Plant Sci. 2021 Feb 17;12:645218. doi: 10.3389/fpls.2021.645218 (PMC7925898; doi:10.3389/fpls.2021.645218)
Supplement: Supplementary Table 3 — Plasmid information and Addgene IDs. [file Table_3.XLSX]

## Sheet: Sheet1
Figure S3: Multiple Seq Alignment of Transcripts.
Addgene gene ID	Plasmid name	Plasmid type	N-terminal Tag	Backbone Name	Bacterial Resistance
131014	MKAKU41ec	entry vector	mCherry-FLAG-HA	pDONR221	Kanamycin
131015	MKAKU41exp	expression vector	mCherry-FLAG-HA	pH7WG2	Spectinomycin
131016	NCH1ec	entry vector	eGFP-FLAG-HA	pDONR221	Kanamycin
131017	NCH1exp	expression vector	eGFP-FLAG-HA	pH7WG2	Streptomycin
131018	NCH2ec	entry vector	eGFP-FLAG-HA	pDONR221	Kanamycin
131019	NCH2exp	expression vector	eGFP-FLAG-HA	pH7WG2	Spectinomycin
159097	p35S::mCherry-GFP-HDEL	expression vector	mCherry-GFP	pB7FWG2	Spectinomycin
Supplementary Table S3 is from Mckenna, Gumber, et al., "Maize (Zea mays L.) nucleoskeletal proteins regulate nuclear envelope remodeling…", submitted 12/2020
